# Supplementary material for: Coordinated and High-Level Expression of Biosynthetic Pathway Genes Is Responsible for the Production of a Major Floral Scent Compound Methyl Benzoate in Hedychium coronarium
Source: Front Plant Sci. 2021 Apr 7;12:650582. doi: 10.3389/fpls.2021.650582 (PMC8058416; doi:10.3389/fpls.2021.650582)
Supplement: Supplementary file 2 [file Table_3.xlsx]

## Sheet: total
Supplementary Table 3. Cis-acting elements in promoter regions of genes related to benzenoid biosynthesis.
Gene name	Site name	Sequence	Position	Length	Strand	Function
HcPAL	TCT-motif	TCTTAC	1498	6	+	part of a light responsive element
HcPAL	CCGTCC-box	CCGTCC	1889	6	+
HcPAL	TGACG-motif	TGACG	343	5	-	cis-acting regulatory element involved in the MeJA-responsiveness
HcPAL	TGACG-motif	TGACG	1133	5	-	cis-acting regulatory element involved in the MeJA-responsiveness
HcPAL	Unnamed__4	CTCC	57	4	+
HcPAL	Unnamed__4	CTCC	997	4	+
HcPAL	Unnamed__4	CTCC	1000	4	+
HcPAL	Unnamed__4	CTCC	1124	4	-
HcPAL	Unnamed__4	CTCC	1489	4	-
HcPAL	Unnamed__4	CTCC	1519	4	-
HcPAL	Unnamed__4	CTCC	1760	4	-
HcPAL	Unnamed__4	CTCC	1842	4	+
HcPAL	Unnamed__4	CTCC	1864	4	+
HcPAL	Unnamed__4	CTCC	1906	4	+
HcPAL	Unnamed__4	CTCC	1984	4	+
HcPAL	MYB	CAACCA	7	6	-
HcPAL	MYB	CAACCA	156	6	-
HcPAL	MYB	TAACCA	873	6	-
HcPAL	MYB	TAACCA	1100	6	-
HcPAL	CGTCA-motif	CGTCA	343	5	+	cis-acting regulatory element involved in the MeJA-responsiveness
HcPAL	CGTCA-motif	CGTCA	1133	5	+	cis-acting regulatory element involved in the MeJA-responsiveness
HcPAL	TATA-box	TATAAAA	240	7	-	core promoter element around -30 of transcription start
HcPAL	TATA-box	TATAAA	241	6	-	core promoter element around -30 of transcription start
HcPAL	TATA-box	TATATAA	242	7	-	core promoter element around -30 of transcription start
HcPAL	TATA-box	TATATA	243	6	+	core promoter element around -30 of transcription start
HcPAL	TATA-box	ATATAT	244	6	+	core promoter element around -30 of transcription start
HcPAL	TATA-box	TATA	245	4	+	core promoter element around -30 of transcription start
HcPAL	TATA-box	ATTATA	510	6	+	core promoter element around -30 of transcription start
HcPAL	TATA-box	TATAA	511	5	-	core promoter element around -30 of transcription start
HcPAL	TATA-box	TATA	512	4	+	core promoter element around -30 of transcription start
HcPAL	TATA-box	ATATAA	569	6	+	core promoter element around -30 of transcription start
HcPAL	TATA-box	TATA	570	4	+	core promoter element around -30 of transcription start
HcPAL	TATA-box	ATTATA	593	6	+	core promoter element around -30 of transcription start
HcPAL	TATA-box	TATAA	594	5	-	core promoter element around -30 of transcription start
HcPAL	TATA-box	TATA	595	4	+	core promoter element around -30 of transcription start
HcPAL	TATA-box	ATATAA	606	6	+	core promoter element around -30 of transcription start
HcPAL	TATA-box	TATA	607	4	+	core promoter element around -30 of transcription start
HcPAL	TATA-box	TATAAAA	683	7	-	core promoter element around -30 of transcription start
HcPAL	TATA-box	TATAAA	684	6	-	core promoter element around -30 of transcription start
HcPAL	TATA-box	TATAA	685	5	-	core promoter element around -30 of transcription start
HcPAL	TATA-box	TATA	686	4	+	core promoter element around -30 of transcription start
HcPAL	TATA-box	TATTTAAA	692	8	-	core promoter element around -30 of transcription start
HcPAL	TATA-box	TATA	754	4	+	core promoter element around -30 of transcription start
HcPAL	TATA-box	TATA	865	4	+	core promoter element around -30 of transcription start
HcPAL	TATA-box	TATA	880	4	+	core promoter element around -30 of transcription start
HcPAL	TATA-box	TATAAAA	1382	7	-	core promoter element around -30 of transcription start
HcPAL	TATA-box	TATAAA	1383	6	-	core promoter element around -30 of transcription start
HcPAL	TATA-box	TATAA	1384	5	-	core promoter element around -30 of transcription start
HcPAL	TATA-box	TATA	1385	4	-	core promoter element around -30 of transcription start
HcPAL	TATA-box	TATA	1424	4	-	core promoter element around -30 of transcription start
HcPAL	TATA-box	ATTATA	1433	6	+	core promoter element around -30 of transcription start
HcPAL	TATA-box	TATAA	1434	5	-	core promoter element around -30 of transcription start
HcPAL	TATA-box	TATA	1435	4	-	core promoter element around -30 of transcription start
HcPAL	TATA-box	TATA	1458	4	-	core promoter element around -30 of transcription start
HcPAL	TATA-box	TATAAAA	1547	7	-	core promoter element around -30 of transcription start
HcPAL	TATA-box	TATAAA	1548	6	-	core promoter element around -30 of transcription start
HcPAL	TATA-box	TATAA	1549	5	-	core promoter element around -30 of transcription start
HcPAL	TATA-box	TATA	1550	4	-	core promoter element around -30 of transcription start
HcPAL	TATA-box	TATACA	1630	6	-	core promoter element around -30 of transcription start
HcPAL	TATA-box	TATA	1632	4	-	core promoter element around -30 of transcription start
HcPAL	MYB-like sequence	TAACCA	873	6	-
HcPAL	MYB-like sequence	TAACCA	1100	6	-
HcPAL	WRE3	CCACCT	400	6	-
HcPAL	CCGTCC motif	CCGTCC	1889	6	+
HcPAL	3-AF1 binding site	TAAGAGAGGAA	1970	10	-	light responsive element
HcPAL	AAGAA-motif	GAAAGAA	1978	7	-
HcPAL	AE-box	AGAAACTT	932	8	-	part of a module for light response
HcPAL	ABRE	TACGGTC	337	7	+	cis-acting element involved in the abscisic acid responsiveness
HcPAL	ABRE	CACGTG	1113	6	-	cis-acting element involved in the abscisic acid responsiveness
HcPAL	ABRE	ACGTG	1114	5	+	cis-acting element involved in the abscisic acid responsiveness
HcPAL	ABRE	ACGTG	1131	5	-	cis-acting element involved in the abscisic acid responsiveness
HcPAL	ABRE	CACGTG	1138	6	-	cis-acting element involved in the abscisic acid responsiveness
HcPAL	ABRE	ACGTG	1139	5	+	cis-acting element involved in the abscisic acid responsiveness
HcPAL	ABRE	TACGGTC	1779	7	-	cis-acting element involved in the abscisic acid responsiveness
HcPAL	G-Box	CACGTG	1113	6	-	cis-acting regulatory element involved in light responsiveness
HcPAL	G-Box	CACGTG	1138	6	-	cis-acting regulatory element involved in light responsiveness
HcPAL	WUN-motif	CCATTTCAA	1644	9	+
HcPAL	Unnamed__1	GAATTTAATTAA	908	11	-	60K protein binding site
HcPAL	Unnamed__1	CGTGG	1140	5	+
HcPAL	W box	TTGACC	407	6	+
HcPAL	TCA-element	CCATCTTTTT	789	9	-	cis-acting element involved in salicylic acid responsiveness
HcPAL	TCA-element	CCATCTTTTT	1034	9	+	cis-acting element involved in salicylic acid responsiveness
HcPAL	ATCT-motif	AATCTAATCC	1796	9	+	part of a conserved DNA module involved in light responsiveness
HcPAL	AC-I	(T/C)C(T/C)(C/T)ACC(T/C)ACC	8	8.5	-
HcPAL	AC-I	(T/C)C(T/C)(C/T)ACC(T/C)ACC	1498	9	+
HcPAL	AC-I	(T/C)C(T/C)(C/T)ACC(T/C)ACC	1525	9	-
HcPAL	as-1	TGACG	343	5	-
HcPAL	as-1	TGACG	1133	5	-
HcPAL	Box 4	ATTAAT	65	6	+	part of a conserved DNA module involved in light responsiveness
HcPAL	Box 4	ATTAAT	134	6	+	part of a conserved DNA module involved in light responsiveness
HcPAL	Box 4	ATTAAT	501	6	+	part of a conserved DNA module involved in light responsiveness
HcPAL	Box 4	ATTAAT	518	6	+	part of a conserved DNA module involved in light responsiveness
HcPAL	Box 4	ATTAAT	556	6	+	part of a conserved DNA module involved in light responsiveness
HcPAL	Box 4	ATTAAT	721	6	+	part of a conserved DNA module involved in light responsiveness
HcPAL	Box 4	ATTAAT	824	6	+	part of a conserved DNA module involved in light responsiveness
HcPAL	Box 4	ATTAAT	922	6	+	part of a conserved DNA module involved in light responsiveness
HcPAL	Box 4	ATTAAT	1257	6	-	part of a conserved DNA module involved in light responsiveness
HcPAL	Box 4	ATTAAT	1656	6	-	part of a conserved DNA module involved in light responsiveness
HcPAL	Box 4	ATTAAT	1671	6	-	part of a conserved DNA module involved in light responsiveness
HcPAL	E2Fb	TTTGCCGC	1042	8	+
HcPAL	STRE	AGGGG	173	5	-
HcPAL	STRE	AGGGG	1012	5	+
HcPAL	STRE	AGGGG	1465	5	-
HcPAL	STRE	AGGGG	1844	5	-
HcPAL	STRE	AGGGG	1893	5	-
HcPAL	A-box	CCGTCC	1889	6	+	cis-acting regulatory element
HcPAL	Unnamed__2	AACCTAACCT	177	9	+
HcPAL	AT1-motif	AATTATTTTTTATT	628	13	-	part of a light responsive module
HcPAL	AT~TATA-box	TATATAAA	241	8	-
HcPAL	AT~TATA-box	TATATA	243	6	+
HcPAL	ERE	ATTTTAAA	563	8	-
HcPAL	ERE	ATTTTAAA	598	8	+
HcPAL	ERE	ATTTTAAA	600	8	-
HcPAL	ERE	ATTTTAAA	690	8	+
HcPAL	ERE	ATTTTAAA	904	8	+
HcPAL	GT1-motif	GGTTAA	833	6	-	light responsive element
HcPAL	GATA-motif	GATAGGG	1009	7	+	part of a light responsive element
HcPAL	GATA-motif	AAGATAAGATT	1291	10	-	part of a light responsive element
HcPAL	TATA	TATAAAAT	682	8	-
HcPAL	CAAT-box	CAAT	29	4	-
HcPAL	CAAT-box	CAAT	86	4	-
HcPAL	CAAT-box	CAAT	122	4	-
HcPAL	CAAT-box	CAAAT	144	5	-	common cis-acting element in promoter and enhancer regions
HcPAL	CAAT-box	CAAAT	187	5	+	common cis-acting element in promoter and enhancer regions
HcPAL	CAAT-box	CAAT	218	4	+
HcPAL	CAAT-box	CAAT	225	4	+
HcPAL	CAAT-box	CAAAT	230	5	+	common cis-acting element in promoter and enhancer regions
HcPAL	CAAT-box	CAAAT	248	5	-	common cis-acting element in promoter and enhancer regions
HcPAL	CAAT-box	CAAT	280	4	-
HcPAL	CAAT-box	CAAT	359	4	-
HcPAL	CAAT-box	CAAT	406	4	-
HcPAL	CAAT-box	CAAT	487	4	-
HcPAL	CAAT-box	CAAT	586	4	+
HcPAL	CAAT-box	CAAT	620	4	-
HcPAL	CAAT-box	CAAAT	674	5	-	common cis-acting element in promoter and enhancer regions
HcPAL	CAAT-box	CAAAT	704	5	-	common cis-acting element in promoter and enhancer regions
HcPAL	CAAT-box	CAAT	742	4	-
HcPAL	CAAT-box	CAAT	795	4	-
HcPAL	CAAT-box	CAAT	841	4	+
HcPAL	CAAT-box	CAAT	1006	4	-
HcPAL	CAAT-box	CAAT	1049	4	+
HcPAL	CAAT-box	CCAAT	1062	5	-	common cis-acting element in promoter and enhancer regions
HcPAL	CAAT-box	CAAT	1172	4	+
HcPAL	CAAT-box	CAAAT	1197	5	+	common cis-acting element in promoter and enhancer regions
HcPAL	CAAT-box	CAAAT	1225	5	+	common cis-acting element in promoter and enhancer regions
HcPAL	CAAT-box	CAAT	1228	4	-
HcPAL	CAAT-box	CAAAT	1245	5	-	common cis-acting element in promoter and enhancer regions
HcPAL	CAAT-box	CAAAT	1362	5	+	common cis-acting element in promoter and enhancer regions
HcPAL	CAAT-box	CAAAT	1402	5	+	common cis-acting element in promoter and enhancer regions
HcPAL	CAAT-box	CAAT	1427	4	-
HcPAL	CAAT-box	CAAAT	1439	5	+	common cis-acting element in promoter and enhancer regions
HcPAL	CAAT-box	CAAT	1538	4	-
HcPAL	CAAT-box	CAAT	1562	4	+
HcPAL	CAAT-box	CAAT	1583	4	+
HcPAL	CAAT-box	CAAT	1601	4	-
HcPAL	CAAT-box	CAAT	1637	4	-
HcPAL	CAAT-box	CAAAT	1650	5	+	common cis-acting element in promoter and enhancer regions
HcPAL	CAAT-box	CAAT	1728	4	+
HcPAL	CAAT-box	CAAT	1820	4	-
HcPAL	CAAT-box	TGCCAAC	1822	7	+	common cis-acting element in promoter and enhancer regions
HcPAL	CAAT-box	CAAAT	1836	5	-	common cis-acting element in promoter and enhancer regions
HcPAL	CAAT-box	CAACCAACTCC	1857	10	+	common cis-acting element in promoter and enhancer regions
HcPAL	Gap-box	CAAATGAA(A/G)A	669	9	-	part of a light responsive element
HcPAL	G-box	CACGTG	1113	6	-	cis-acting regulatory element involved in light responsiveness
HcPAL	G-box	CACGTC	1131	6	+	cis-acting regulatory element involved in light responsiveness
HcPAL	G-box	CACGTG	1138	6	-	cis-acting regulatory element involved in light responsiveness
HcPAL	O2-site	GATGATGTGG	37	9	-	cis-acting regulatory element involved in zein metabolism regulation
HcPAL	MYC	CATGTG	19	6	+
HcPAL	MYC	CATGTG	38	6	-
HcPAL	MYC	CATTTG	187	6	-
HcPAL	MYC	CATTTG	230	6	-
HcPAL	MYC	CATTTG	673	6	+
HcPAL	MYC	CATTTG	1439	6	-
HcPAL	MYC	CATTTG	1650	6	-
HcCNL	TATA-box	TATA	209	4	+	core promoter element around -30 of transcription start
HcCNL	TATA-box	TATA	792	4	+	core promoter element around -30 of transcription start
HcCNL	TATA-box	TATA	847	4	+	core promoter element around -30 of transcription start
HcCNL	TATA-box	ATATAT	852	6	+	core promoter element around -30 of transcription start
HcCNL	TATA-box	TATA	853	4	+	core promoter element around -30 of transcription start
HcCNL	TATA-box	ATATAT	952	6	+	core promoter element around -30 of transcription start
HcCNL	TATA-box	TATATA	953	6	+	core promoter element around -30 of transcription start
HcCNL	TATA-box	ATATAA	954	6	+	core promoter element around -30 of transcription start
HcCNL	TATA-box	TATA	955	4	+	core promoter element around -30 of transcription start
HcCNL	TATA-box	taTATAAAtc	1017	9	-	core promoter element around -30 of transcription start
HcCNL	TATA-box	TATAAAA	1018	7	-	core promoter element around -30 of transcription start
HcCNL	TATA-box	TATAAA	1019	6	-	core promoter element around -30 of transcription start
HcCNL	TATA-box	TATATAA	1020	7	-	core promoter element around -30 of transcription start
HcCNL	TATA-box	TATATA	1021	6	-	core promoter element around -30 of transcription start
HcCNL	TATA-box	ATATAT	1022	6	-	core promoter element around -30 of transcription start
HcCNL	TATA-box	TATATA	1023	6	-	core promoter element around -30 of transcription start
HcCNL	TATA-box	ATATAT	1024	6	-	core promoter element around -30 of transcription start
HcCNL	TATA-box	TATATA	1025	6	-	core promoter element around -30 of transcription start
HcCNL	TATA-box	ATATAA	1026	6	+	core promoter element around -30 of transcription start
HcCNL	TATA-box	TATA	1027	4	-	core promoter element around -30 of transcription start
HcCNL	TATA-box	ATATAT	1070	6	-	core promoter element around -30 of transcription start
HcCNL	TATA-box	TATATA	1071	6	-	core promoter element around -30 of transcription start
HcCNL	TATA-box	ATATAT	1072	6	-	core promoter element around -30 of transcription start
HcCNL	TATA-box	TATA	1073	4	-	core promoter element around -30 of transcription start
HcCNL	TATA-box	TACAAAA	1189	7	-	core promoter element around -30 of transcription start
HcCNL	TATA-box	ATATAT	1217	6	-	core promoter element around -30 of transcription start
HcCNL	TATA-box	TATA	1218	4	-	core promoter element around -30 of transcription start
HcCNL	TATA-box	ccTATAAAaa	1916	9	+	core promoter element around -30 of transcription start
HcCNL	TATA-box	TATA	1918	4	-	core promoter element around -30 of transcription start
HcCNL	circadian	CAAAGATATC	1212	9	+	cis-acting regulatory element involved in circadian control
HcCNL	MYB-like sequence	TAACCA	812	6	-
HcCNL	TGACG-motif	TGACG	142	5	+	cis-acting regulatory element involved in the MeJA-responsiveness
HcCNL	TGACG-motif	TGACG	259	5	+	cis-acting regulatory element involved in the MeJA-responsiveness
HcCNL	TGACG-motif	TGACG	289	5	-	cis-acting regulatory element involved in the MeJA-responsiveness
HcCNL	TGACG-motif	TGACG	1681	5	+	cis-acting regulatory element involved in the MeJA-responsiveness
HcCNL	Unnamed__4	CTCC	11	4	-
HcCNL	Unnamed__4	CTCC	47	4	-
HcCNL	Unnamed__4	CTCC	136	4	-
HcCNL	Unnamed__4	CTCC	203	4	-
HcCNL	Unnamed__4	CTCC	313	4	-
HcCNL	Unnamed__4	CTCC	875	4	-
HcCNL	Unnamed__4	CTCC	1134	4	+
HcCNL	Unnamed__4	CTCC	1256	4	-
HcCNL	Unnamed__4	CTCC	1726	4	+
HcCNL	Unnamed__4	CTCC	1857	4	+
HcCNL	Unnamed__4	CTCC	1878	4	+
HcCNL	Unnamed__4	CTCC	1907	4	+
HcCNL	Unnamed__4	CTCC	1984	4	+
HcCNL	Unnamed__4	CTCC	1991	4	-
HcCNL	MYB	TAACCA	812	6	-
HcCNL	CGTCA-motif	CGTCA	142	5	-	cis-acting regulatory element involved in the MeJA-responsiveness
HcCNL	CGTCA-motif	CGTCA	259	5	-	cis-acting regulatory element involved in the MeJA-responsiveness
HcCNL	CGTCA-motif	CGTCA	289	5	+	cis-acting regulatory element involved in the MeJA-responsiveness
HcCNL	CGTCA-motif	CGTCA	1681	5	-	cis-acting regulatory element involved in the MeJA-responsiveness
HcCNL	Unnamed__1	CGTGG	1762	5	-
HcCNL	CCAAT-box	CAACGG	1620	6	+	MYBHv1 binding site
HcCNL	CCAAT-box	CAACGG	1930	6	-	MYBHv1 binding site
HcCNL	MBS	CAACTG	1687	6	+	MYB binding site involved in drought-inducibility
HcCNL	MBS	CAACTG	1785	6	-	MYB binding site involved in drought-inducibility
HcCNL	TGA-element	AACGAC	1400	6	+	auxin-responsive element
HcCNL	TGA-element	AACGAC	1670	6	+	auxin-responsive element
HcCNL	W box	TTGACC	1552	6	+
HcCNL	W box	TTGACC	1564	6	-
HcCNL	W box	TTGACC	1822	6	-
HcCNL	AAGAA-motif	gGTAAAGAAA	1337	9	+
HcCNL	TCCC-motif	TCTCCCT	1989	7	-	part of a light responsive element
HcCNL	MYB recognition site	CCGTTG	1620	6	-
HcCNL	MYB recognition site	CCGTTG	1930	6	+
HcCNL	ABRE	ACGTG	1837	5	-	cis-acting element involved in the abscisic acid responsiveness
HcCNL	G-Box	CACGTT	1837	6	+	cis-acting regulatory element involved in light responsiveness
HcCNL	ARE	AAACCA	739	6	-	cis-acting regulatory element essential for the anaerobic induction
HcCNL	ARE	AAACCA	1015	6	-	cis-acting regulatory element essential for the anaerobic induction
HcCNL	Unnamed__6	taTAAATATct	847	10	+
HcCNL	TCA	TCATCTTCAT	556	9	-
HcCNL	as-1	TGACG	142	5	+
HcCNL	as-1	TGACG	259	5	+
HcCNL	as-1	TGACG	289	5	-
HcCNL	as-1	TGACG	1681	5	+
HcCNL	Box 4	ATTAAT	1772	6	-	part of a conserved DNA module involved in light responsiveness
HcCNL	GT1-motif	GGTTAAT	562	7	-	light responsive element
HcCNL	GT1-motif	GGTTAA	563	6	-	light responsive element
HcCNL	Myb	CAACTG	1687	6	+
HcCNL	Myb	CAACTG	1785	6	-
HcCNL	G-box	CACGAC	1238	6	-	cis-acting regulatory element involved in light responsiveness
HcCNL	TATA	TATAAAAT	955	8	+
HcCNL	CAAT-box	CAAT	24	4	+
HcCNL	CAAT-box	CCAAT	26	5	-	common cis-acting element in promoter and enhancer regions
HcCNL	CAAT-box	CCAAT	133	5	-	common cis-acting element in promoter and enhancer regions
HcCNL	CAAT-box	CAAT	231	4	+
HcCNL	CAAT-box	CAAT	358	4	+
HcCNL	CAAT-box	CAAT	409	4	+
HcCNL	CAAT-box	CAAAT	591	5	-	common cis-acting element in promoter and enhancer regions
HcCNL	CAAT-box	CAAT	653	4	-
HcCNL	CAAT-box	CAAAT	670	5	+	common cis-acting element in promoter and enhancer regions
HcCNL	CAAT-box	CAAT	705	4	+
HcCNL	CAAT-box	CAAT	707	4	-
HcCNL	CAAT-box	CAAT	711	4	+
HcCNL	CAAT-box	CAAT	817	4	-
HcCNL	CAAT-box	CAAT	833	4	-
HcCNL	CAAT-box	CAAT	856	4	-
HcCNL	CAAT-box	CAAT	868	4	-
HcCNL	CAAT-box	CAAT	903	4	+
HcCNL	CAAT-box	CAAAT	976	5	-	common cis-acting element in promoter and enhancer regions
HcCNL	CAAT-box	CAAAT	986	5	-	common cis-acting element in promoter and enhancer regions
HcCNL	CAAT-box	CAAT	1128	4	+
HcCNL	CAAT-box	CAAT	1221	4	-
HcCNL	CAAT-box	CAAT	1260	4	-
HcCNL	CAAT-box	CAAT	1302	4	+
HcCNL	CAAT-box	CAAT	1432	4	+
HcCNL	CAAT-box	CAAT	1437	4	+
HcCNL	CAAT-box	CAAT	1460	4	+
HcCNL	CAAT-box	CAAAT	1567	5	+	common cis-acting element in promoter and enhancer regions
HcCNL	CAAT-box	CAAT	1679	4	-
HcCNL	CAAT-box	CAAT	1870	4	+
HcCNL	CAAT-box	CAAAT	1898	5	-	common cis-acting element in promoter and enhancer regions
HcCNL	O2-site	GATGACATGG	104	9	+	cis-acting regulatory element involved in zein metabolism regulation
HcCNL	O2-site	GATGATGTGG	982	9	+	cis-acting regulatory element involved in zein metabolism regulation
HcCNL	O2-site	GATGA(C/T)(A/G)TG(A/G)	1371	8	-	cis-acting regulatory element involved in zein metabolism regulation
HcCNL	MYC	CAATTG	24	6	+
HcCNL	MYC	CATGTG	569	6	+
HcCNL	MYC	CAATTG	705	6	+
HcCNL	MYC	CATTTG	975	6	+
HcCNL	MYC	CATTTG	1897	6	+
HcCNL	STRE	AGGGG	826	5	-
HcCNL	STRE	AGGGG	1904	5	-
HcCNL	STRE	AGGGG	1970	5	-
HcCNL	chs-CMA2a	TCACTTGA	748	8	-	part of a light responsive element
HcCNL	AT~TATA-box	TATATA	953	6	+
HcCNL	AT~TATA-box	TATATAAA	1019	8	-
HcCNL	AT~TATA-box	TATATA	1021	6	-
HcCNL	AT~TATA-box	TATATA	1023	6	-
HcCNL	AT~TATA-box	TATATA	1025	6	-
HcCNL	AT~TATA-box	TATATA	1071	6	-
HcCHD1	G-Box	CACGTT	1450	6	+	cis-acting regulatory element involved in light responsiveness
HcCHD1	ABRE	ACGTG	1410	5	-	cis-acting element involved in the abscisic acid responsiveness
HcCHD1	ABRE	ACGTG	1450	5	-	cis-acting element involved in the abscisic acid responsiveness
HcCHD1	ABRE	ACGTG	1521	5	+	cis-acting element involved in the abscisic acid responsiveness
HcCHD1	ABRE	ACGTG	1750	5	-	cis-acting element involved in the abscisic acid responsiveness
HcCHD1	AAGAA-motif	GAAAGAA	364	7	-
HcCHD1	ABRE3a	TACGTG	1410	6	-
HcCHD1	ABRE3a	TACGTG	1520	6	+
HcCHD1	ABRE3a	TACGTG	1750	6	-
HcCHD1	W box	TTGACC	325	6	-
HcCHD1	W box	TTGACC	651	6	-
HcCHD1	TGA-element	AACGAC	676	6	+	auxin-responsive element
HcCHD1	Unnamed__1	GAATTTAATTAA	918	11	+	60K protein binding site
HcCHD1	Unnamed__1	CGTGG	1449	5	-
HcCHD1	Unnamed__1	CGTGG	1749	5	-
HcCHD1	GCN4_motif	TGAGTCA	234	7	-	cis-regulatory element involved in endosperm expression
HcCHD1	CGTCA-motif	CGTCA	574	5	-	cis-acting regulatory element involved in the MeJA-responsiveness
HcCHD1	CGTCA-motif	CGTCA	1421	5	-	cis-acting regulatory element involved in the MeJA-responsiveness
HcCHD1	CGTCA-motif	CGTCA	1662	5	+	cis-acting regulatory element involved in the MeJA-responsiveness
HcCHD1	CGTCA-motif	CGTCA	1830	5	-	cis-acting regulatory element involved in the MeJA-responsiveness
HcCHD1	MRE	AACCTAA	1742	7	+	MYB binding site involved in light responsiveness
HcCHD1	MYB	CAACCA	250	6	+
HcCHD1	MYB	CAACCA	310	6	+
HcCHD1	MYB	CAACAG	1385	6	+
HcCHD1	MYB	TAACCA	1548	6	+
HcCHD1	MYB	TAACCA	1746	6	+
HcCHD1	CCGTCC-box	CCGTCC	595	6	-
HcCHD1	TGACG-motif	TGACG	574	5	+	cis-acting regulatory element involved in the MeJA-responsiveness
HcCHD1	TGACG-motif	TGACG	1421	5	+	cis-acting regulatory element involved in the MeJA-responsiveness
HcCHD1	TGACG-motif	TGACG	1662	5	-	cis-acting regulatory element involved in the MeJA-responsiveness
HcCHD1	TGACG-motif	TGACG	1830	5	+	cis-acting regulatory element involved in the MeJA-responsiveness
HcCHD1	Unnamed__4	CTCC	174	4	+
HcCHD1	Unnamed__4	CTCC	1168	4	+
HcCHD1	Unnamed__4	CTCC	1799	4	-
HcCHD1	Unnamed__4	CTCC	1854	4	+
HcCHD1	Unnamed__4	CTCC	1892	4	+
HcCHD1	Unnamed__4	CTCC	1932	4	-
HcCHD1	Unnamed__4	CTCC	1964	4	-
HcCHD1	CCGTCC motif	CCGTCC	595	6	-
HcCHD1	MYB-like sequence	TAACCA	1548	6	+
HcCHD1	MYB-like sequence	TAACCA	1746	6	+
HcCHD1	TC-rich repeats	ATTCTCTAAC	80	9	-	cis-acting element involved in defense and stress responsiveness
HcCHD1	TC-rich repeats	ATTCTCTAAC	171	9	+	cis-acting element involved in defense and stress responsiveness
HcCHD1	TC-rich repeats	ATTCTCTAAC	187	9	+	cis-acting element involved in defense and stress responsiveness
HcCHD1	TATA-box	ccTATAAAaa	317	9	-	core promoter element around -30 of transcription start
HcCHD1	TATA-box	TATAAAA	318	7	-	core promoter element around -30 of transcription start
HcCHD1	TATA-box	TATAAA	319	6	-	core promoter element around -30 of transcription start
HcCHD1	TATA-box	TATAA	320	5	-	core promoter element around -30 of transcription start
HcCHD1	TATA-box	TATA	321	4	+	core promoter element around -30 of transcription start
HcCHD1	TATA-box	TATAAAA	488	7	-	core promoter element around -30 of transcription start
HcCHD1	TATA-box	TATAAA	489	6	-	core promoter element around -30 of transcription start
HcCHD1	TATA-box	TATATAA	490	7	-	core promoter element around -30 of transcription start
HcCHD1	TATA-box	TATATA	491	6	+	core promoter element around -30 of transcription start
HcCHD1	TATA-box	TATA	493	4	+	core promoter element around -30 of transcription start
HcCHD1	TATA-box	ATATAT	499	6	+	core promoter element around -30 of transcription start
HcCHD1	TATA-box	TATA	500	4	+	core promoter element around -30 of transcription start
HcCHD1	TATA-box	TATAAATA	502	8	-	core promoter element around -30 of transcription start
HcCHD1	TATA-box	TATAAAT	503	7	-	core promoter element around -30 of transcription start
HcCHD1	TATA-box	TATAAA	504	6	-	core promoter element around -30 of transcription start
HcCHD1	TATA-box	TATAA	505	5	-	core promoter element around -30 of transcription start
HcCHD1	TATA-box	TATA	506	4	+	core promoter element around -30 of transcription start
HcCHD1	TATA-box	ATATAA	585	6	+	core promoter element around -30 of transcription start
HcCHD1	TATA-box	TATA	586	4	+	core promoter element around -30 of transcription start
HcCHD1	TATA-box	TATTTAAA	623	8	-	core promoter element around -30 of transcription start
HcCHD1	TATA-box	taTATAAAtc	634	9	-	core promoter element around -30 of transcription start
HcCHD1	TATA-box	ATATAT	635	6	+	core promoter element around -30 of transcription start
HcCHD1	TATA-box	TATATA	636	6	+	core promoter element around -30 of transcription start
HcCHD1	TATA-box	ATATAT	637	6	+	core promoter element around -30 of transcription start
HcCHD1	TATA-box	TATATA	638	6	+	core promoter element around -30 of transcription start
HcCHD1	TATA-box	ATATAT	639	6	+	core promoter element around -30 of transcription start
HcCHD1	TATA-box	TATA	640	4	+	core promoter element around -30 of transcription start
HcCHD1	TATA-box	ATTATA	856	6	+	core promoter element around -30 of transcription start
HcCHD1	TATA-box	TATAA	857	5	-	core promoter element around -30 of transcription start
HcCHD1	TATA-box	TATA	858	4	+	core promoter element around -30 of transcription start
HcCHD1	TATA-box	ATATAT	863	6	+	core promoter element around -30 of transcription start
HcCHD1	TATA-box	TATATA	864	6	+	core promoter element around -30 of transcription start
HcCHD1	TATA-box	ATATAT	865	6	+	core promoter element around -30 of transcription start
HcCHD1	TATA-box	TATA	866	4	+	core promoter element around -30 of transcription start
HcCHD1	TATA-box	ATTATA	869	6	+	core promoter element around -30 of transcription start
HcCHD1	TATA-box	TATAA	870	5	-	core promoter element around -30 of transcription start
HcCHD1	TATA-box	TATA	871	4	+	core promoter element around -30 of transcription start
HcCHD1	TATA-box	ccTATAAAaa	909	9	-	core promoter element around -30 of transcription start
HcCHD1	TATA-box	ATATAA	920	6	+	core promoter element around -30 of transcription start
HcCHD1	TATA-box	TATA	921	4	+	core promoter element around -30 of transcription start
HcCHD1	TATA-box	taTATAAAtc	930	10	-	core promoter element around -30 of transcription start
HcCHD1	TATA-box	TATAAAT	931	7	-	core promoter element around -30 of transcription start
HcCHD1	TATA-box	TATAAA	932	6	-	core promoter element around -30 of transcription start
HcCHD1	TATA-box	TATATAA	933	7	-	core promoter element around -30 of transcription start
HcCHD1	TATA-box	TATATA	934	6	+	core promoter element around -30 of transcription start
HcCHD1	TATA-box	ATATAA	935	6	+	core promoter element around -30 of transcription start
HcCHD1	TATA-box	TATA	936	4	+	core promoter element around -30 of transcription start
HcCHD1	TATA-box	ATATAT	1014	6	-	core promoter element around -30 of transcription start
HcCHD1	TATA-box	TATA	1015	4	-	core promoter element around -30 of transcription start
HcCHD1	TATA-box	ATTATA	1095	6	+	core promoter element around -30 of transcription start
HcCHD1	TATA-box	TATATAA	1096	7	-	core promoter element around -30 of transcription start
HcCHD1	TATA-box	TATATA	1097	6	-	core promoter element around -30 of transcription start
HcCHD1	TATA-box	ATATAA	1098	6	+	core promoter element around -30 of transcription start
HcCHD1	TATA-box	TATA	1099	4	-	core promoter element around -30 of transcription start
HcCHD1	TATA-box	TATAAAT	1117	7	-	core promoter element around -30 of transcription start
HcCHD1	TATA-box	TATAAA	1118	6	-	core promoter element around -30 of transcription start
HcCHD1	TATA-box	TATAA	1119	5	-	core promoter element around -30 of transcription start
HcCHD1	TATA-box	TATA	1120	4	-	core promoter element around -30 of transcription start
HcCHD1	TATA-box	ATATAT	1126	6	-	core promoter element around -30 of transcription start
HcCHD1	TATA-box	TATATA	1127	6	-	core promoter element around -30 of transcription start
HcCHD1	TATA-box	ATATAA	1128	6	+	core promoter element around -30 of transcription start
HcCHD1	TATA-box	TATA	1129	4	-	core promoter element around -30 of transcription start
HcCHD1	TATA-box	TATAA	1160	5	-	core promoter element around -30 of transcription start
HcCHD1	TATA-box	TATA	1161	4	-	core promoter element around -30 of transcription start
HcCHD1	TATA-box	ATATAA	1249	6	+	core promoter element around -30 of transcription start
HcCHD1	TATA-box	TATA	1250	4	-	core promoter element around -30 of transcription start
HcCHD1	TATA-box	TATA	1296	4	-	core promoter element around -30 of transcription start
HcCHD1	TATA-box	ccTATAAAaa	1346	9	+	core promoter element around -30 of transcription start
HcCHD1	TATA-box	TATA	1609	4	-	core promoter element around -30 of transcription start
HcCHD1	circadian	CAAAGATATC	1933	9	-	cis-acting regulatory element involved in circadian control
HcCHD1	AT~TATA-box	TATATAAA	489	8	-
HcCHD1	AT~TATA-box	TATATA	491	6	+
HcCHD1	AT~TATA-box	TATATA	636	6	+
HcCHD1	AT~TATA-box	TATATA	638	6	+
HcCHD1	AT~TATA-box	TATATA	864	6	+
HcCHD1	AT~TATA-box	TATATAAA	932	8	-
HcCHD1	AT~TATA-box	TATATA	934	6	+
HcCHD1	AT~TATA-box	TATATA	1097	6	-
HcCHD1	AT~TATA-box	TATATA	1127	6	-
HcCHD1	ERE	ATTTCATA	1244	8	+
HcCHD1	A-box	CCGTCC	595	6	-	cis-acting regulatory element
HcCHD1	Unnamed__2	AACCTAACCT	1742	9	+
HcCHD1	Unnamed__10	TCCACGTAGA	1748	9	+
HcCHD1	MYC	CATTTG	161	6	-
HcCHD1	MYC	CATTTG	765	6	-
HcCHD1	MYC	CATTTG	899	6	+
HcCHD1	MYC	CATGTG	1680	6	-
HcCHD1	MYC	CATGTG	1682	6	+
HcCHD1	Unnamed__14	TCCACGTAGA	1748	9	+
HcCHD1	TATA	TATAAAAT	317	8	-
HcCHD1	TATA	TATAAAAT	1120	8	+
HcCHD1	G-box	TACGTG	1410	6	-	cis-acting regulatory element involved in light responsiveness
HcCHD1	G-box	CAGACGTGGCA	1447	10	-	cis-acting regulatory element involved in light responsiveness
HcCHD1	G-box	TACGTG	1520	6	+	cis-acting regulatory element involved in light responsiveness
HcCHD1	G-box	TACGTG	1750	6	-	cis-acting regulatory element involved in light responsiveness
HcCHD1	Unnamed__8	TCCACGTAGA	1748	9	+
HcCHD1	CAAT-box	CAAT	15	4	-
HcCHD1	CAAT-box	CAAT	40	4	-
HcCHD1	CAAT-box	CAAT	93	4	-
HcCHD1	CAAT-box	CAAAT	161	5	+	common cis-acting element in promoter and enhancer regions
HcCHD1	CAAT-box	CAAT	212	4	+
HcCHD1	CAAT-box	CAAT	232	4	-
HcCHD1	CAAT-box	CAAT	282	4	-
HcCHD1	CAAT-box	CAAT	351	4	+
HcCHD1	CAAT-box	CCAAT	421	5	-	common cis-acting element in promoter and enhancer regions
HcCHD1	CAAT-box	CAAT	473	4	+
HcCHD1	CAAT-box	CAAT	513	4	-
HcCHD1	CAAT-box	CAAT	530	4	-
HcCHD1	CAAT-box	CAAAT	571	5	-	common cis-acting element in promoter and enhancer regions
HcCHD1	CAAT-box	CAAT	614	4	-
HcCHD1	CAAT-box	CAAAT	619	5	+	common cis-acting element in promoter and enhancer regions
HcCHD1	CAAT-box	CCAAT	648	5	-	common cis-acting element in promoter and enhancer regions
HcCHD1	CAAT-box	CAAT	654	4	+
HcCHD1	CAAT-box	CAAT	741	4	+
HcCHD1	CAAT-box	CAAAT	765	5	+	common cis-acting element in promoter and enhancer regions
HcCHD1	CAAT-box	CAAT	806	4	+
HcCHD1	CAAT-box	CAAAT	900	5	-	common cis-acting element in promoter and enhancer regions
HcCHD1	CAAT-box	CAAT	940	4	-
HcCHD1	CAAT-box	CCAAT	1047	5	+	common cis-acting element in promoter and enhancer regions
HcCHD1	CAAT-box	CAAT	1048	4	+
HcCHD1	CAAT-box	CAAT	1111	4	-
HcCHD1	CAAT-box	CAAAT	1136	5	-	common cis-acting element in promoter and enhancer regions
HcCHD1	CAAT-box	CAAT	1142	4	+
HcCHD1	CAAT-box	CAAAT	1272	5	-	common cis-acting element in promoter and enhancer regions
HcCHD1	CAAT-box	CAAAT	1285	5	-	common cis-acting element in promoter and enhancer regions
HcCHD1	CAAT-box	CAAT	1358	4	+
HcCHD1	CAAT-box	CAAAT	1627	5	-	common cis-acting element in promoter and enhancer regions
HcCHD1	CAAT-box	CAAT	1637	4	-
HcCHD1	CAAT-box	CAAT	1694	4	+
HcCHD1	CAAT-box	CCAAT	1735	5	-	common cis-acting element in promoter and enhancer regions
HcCHD1	CAAT-box	CCAAT	1921	5	-	common cis-acting element in promoter and enhancer regions
HcCHD1	CAAT-box	CCAAT	1926	5	-	common cis-acting element in promoter and enhancer regions
HcCHD1	CAAT-box	CAAT	1997	4	-
HcCHD1	Myb-binding site	CAACAG	1385	6	+
HcCHD1	GT1-motif	GGTTAA	785	6	+	light responsive element
HcCHD1	GT1-motif	GGTTAAT	1053	7	+	light responsive element
HcCHD1	GT1-motif	GGTTAAT	1144	7	-	light responsive element
HcCHD1	GT1-motif	GGTTAA	1145	6	-	light responsive element
HcCHD1	GT1-motif	GGTTAA	1547	6	-	light responsive element
HcCHD1	GATA-motif	GATAGGG	1289	7	+	part of a light responsive element
HcCHD1	Unnamed__12	TCCACGTAGA	1748	9	+
HcCHD1	Box 4	ATTAAT	605	6	+	part of a conserved DNA module involved in light responsiveness
HcCHD1	Box 4	ATTAAT	874	6	+	part of a conserved DNA module involved in light responsiveness
HcCHD1	Box 4	ATTAAT	1087	6	-	part of a conserved DNA module involved in light responsiveness
HcCHD1	Box 4	ATTAAT	1323	6	-	part of a conserved DNA module involved in light responsiveness
HcCHD1	as-1	TGACG	574	5	+
HcCHD1	as-1	TGACG	1421	5	+
HcCHD1	as-1	TGACG	1662	5	-
HcCHD1	as-1	TGACG	1830	5	+
HcCHD1	TCA	TCATCTTCAT	253	9	+
HcCHD1	ABRE4	CACGTA	1410	6	+
HcCHD1	ABRE4	CACGTA	1520	6	-
HcCHD1	ABRE4	CACGTA	1750	6	+
HcCHD1	Unnamed__6	taTAAATATct	499	10	-
HcCHD1	Unnamed__6	taTAAATATct	858	10	+
HcKAT1	CGTCA-motif	CGTCA	1189	5	-	cis-acting regulatory element involved in the MeJA-responsiveness
HcKAT1	CGTCA-motif	CGTCA	1624	5	+	cis-acting regulatory element involved in the MeJA-responsiveness
HcKAT1	CGTCA-motif	CGTCA	1633	5	-	cis-acting regulatory element involved in the MeJA-responsiveness
HcKAT1	MYB	TAACCA	563	6	-
HcKAT1	MYB	CAACCA	1049	6	+
HcKAT1	MYB	CAACAG	1629	6	-
HcKAT1	MYB	TAACCA	1787	6	-
HcKAT1	CAT-box	GCCACT	547	6	-	cis-acting regulatory element related to meristem expression
HcKAT1	TGACG-motif	TGACG	1189	5	+	cis-acting regulatory element involved in the MeJA-responsiveness
HcKAT1	TGACG-motif	TGACG	1624	5	-	cis-acting regulatory element involved in the MeJA-responsiveness
HcKAT1	TGACG-motif	TGACG	1633	5	+	cis-acting regulatory element involved in the MeJA-responsiveness
HcKAT1	CCGTCC-box	CCGTCC	1262	6	-
HcKAT1	CCGTCC-box	CCGTCC	1759	6	+
HcKAT1	Unnamed__4	CTCC	61	4	-
HcKAT1	Unnamed__4	CTCC	78	4	-
HcKAT1	Unnamed__4	CTCC	166	4	+
HcKAT1	Unnamed__4	CTCC	172	4	-
HcKAT1	Unnamed__4	CTCC	223	4	-
HcKAT1	Unnamed__4	CTCC	330	4	+
HcKAT1	Unnamed__4	CTCC	382	4	-
HcKAT1	Unnamed__4	CTCC	1560	4	-
HcKAT1	Unnamed__4	CTCC	1698	4	+
HcKAT1	Unnamed__4	CTCC	1757	4	+
HcKAT1	Unnamed__4	CTCC	1794	4	+
HcKAT1	Unnamed__4	CTCC	1949	4	-
HcKAT1	Unnamed__4	CTCC	1962	4	-
HcKAT1	TCT-motif	TCTTAC	1332	6	+	part of a light responsive element
HcKAT1	LTR	CCGAAA	292	6	-	cis-acting element involved in low-temperature responsiveness
HcKAT1	CCGTCC motif	CCGTCC	1262	6	-
HcKAT1	CCGTCC motif	CCGTCC	1759	6	+
HcKAT1	Myc	TCTCTTA	1416	7	+
HcKAT1	WRE3	CCACCT	1709	6	+
HcKAT1	MYB-like sequence	TAACCA	563	6	-
HcKAT1	MYB-like sequence	TAACCA	1787	6	-
HcKAT1	TATA-box	TATTTAAA	9	8	+	core promoter element around -30 of transcription start
HcKAT1	TATA-box	TATATA	50	6	+	core promoter element around -30 of transcription start
HcKAT1	TATA-box	ATATAA	51	6	+	core promoter element around -30 of transcription start
HcKAT1	TATA-box	TATA	52	4	+	core promoter element around -30 of transcription start
HcKAT1	TATA-box	TATA	402	4	+	core promoter element around -30 of transcription start
HcKAT1	TATA-box	TATATA	861	6	+	core promoter element around -30 of transcription start
HcKAT1	TATA-box	ATATAT	862	6	+	core promoter element around -30 of transcription start
HcKAT1	TATA-box	TATATTTATATTT	863	12	+	core promoter element around -30 of transcription start
HcKAT1	TATA-box	taTATAAAtc	865	9	-	core promoter element around -30 of transcription start
HcKAT1	TATA-box	TATAAAT	866	7	-	core promoter element around -30 of transcription start
HcKAT1	TATA-box	TATAAA	867	6	-	core promoter element around -30 of transcription start
HcKAT1	TATA-box	TATATAA	868	7	-	core promoter element around -30 of transcription start
HcKAT1	TATA-box	TATATA	869	6	+	core promoter element around -30 of transcription start
HcKAT1	TATA-box	ATATAT	870	6	+	core promoter element around -30 of transcription start
HcKAT1	TATA-box	TATA	871	4	+	core promoter element around -30 of transcription start
HcKAT1	TATA-box	ATTATA	882	6	+	core promoter element around -30 of transcription start
HcKAT1	TATA-box	TATAA	883	5	-	core promoter element around -30 of transcription start
HcKAT1	TATA-box	TATA	884	4	+	core promoter element around -30 of transcription start
HcKAT1	TATA-box	ATTATA	887	6	+	core promoter element around -30 of transcription start
HcKAT1	TATA-box	TATAA	888	5	-	core promoter element around -30 of transcription start
HcKAT1	TATA-box	TATA	889	4	+	core promoter element around -30 of transcription start
HcKAT1	TATA-box	TATATA	987	6	+	core promoter element around -30 of transcription start
HcKAT1	TATA-box	ATATAA	988	6	+	core promoter element around -30 of transcription start
HcKAT1	TATA-box	TATA	989	4	+	core promoter element around -30 of transcription start
HcKAT1	TATA-box	ATATAT	1356	6	-	core promoter element around -30 of transcription start
HcKAT1	TATA-box	TATA	1357	4	-	core promoter element around -30 of transcription start
HcKAT1	TATA-box	TATAAAA	1450	7	-	core promoter element around -30 of transcription start
HcKAT1	TATA-box	TATAAA	1451	6	-	core promoter element around -30 of transcription start
HcKAT1	TATA-box	TATAA	1452	5	-	core promoter element around -30 of transcription start
HcKAT1	TATA-box	TATA	1453	4	-	core promoter element around -30 of transcription start
HcKAT1	TATA-box	TATAAAA	1466	7	-	core promoter element around -30 of transcription start
HcKAT1	TATA-box	TATAAA	1467	6	-	core promoter element around -30 of transcription start
HcKAT1	TATA-box	TATAA	1468	5	-	core promoter element around -30 of transcription start
HcKAT1	TATA-box	TATA	1469	4	-	core promoter element around -30 of transcription start
HcKAT1	TATA-box	TAAAGATT	1502	8	+	core promoter element around -30 of transcription start
HcKAT1	TATA-box	TATAAAT	1545	7	-	core promoter element around -30 of transcription start
HcKAT1	TATA-box	TATAAA	1546	6	-	core promoter element around -30 of transcription start
HcKAT1	TATA-box	TATAA	1547	5	-	core promoter element around -30 of transcription start
HcKAT1	TATA-box	TATA	1548	4	-	core promoter element around -30 of transcription start
HcKAT1	TATA-box	taTATAAAtc	1581	9	-	core promoter element around -30 of transcription start
HcKAT1	TATA-box	TATAAAT	1582	7	-	core promoter element around -30 of transcription start
HcKAT1	TATA-box	TATAAA	1583	6	-	core promoter element around -30 of transcription start
HcKAT1	TATA-box	TATATAA	1584	7	-	core promoter element around -30 of transcription start
HcKAT1	TATA-box	TATATA	1585	6	-	core promoter element around -30 of transcription start
HcKAT1	TATA-box	ATATAT	1586	6	-	core promoter element around -30 of transcription start
HcKAT1	TATA-box	TATA	1587	4	-	core promoter element around -30 of transcription start
HcKAT1	TATA-box	TATAAA	1900	6	-	core promoter element around -30 of transcription start
HcKAT1	TATA-box	TATAA	1901	5	-	core promoter element around -30 of transcription start
HcKAT1	TATA-box	TATA	1902	4	-	core promoter element around -30 of transcription start
HcKAT1	G-Box	CACGTG	1025	6	-	cis-acting regulatory element involved in light responsiveness
HcKAT1	ABRE	TACGGTC	848	7	-	cis-acting element involved in the abscisic acid responsiveness
HcKAT1	ABRE	CACGTG	1025	6	-	cis-acting element involved in the abscisic acid responsiveness
HcKAT1	ABRE	ACGTG	1026	5	+	cis-acting element involved in the abscisic acid responsiveness
HcKAT1	AAGAA-motif	GAAAGAA	1093	7	-
HcKAT1	AAGAA-motif	GAAAGAA	1653	7	-
HcKAT1	MYB recognition site	CCGTTG	437	6	-
HcKAT1	MYB recognition site	CCGTTG	1780	6	-
HcKAT1	TGA-element	AACGAC	298	6	+	auxin-responsive element
HcKAT1	CCAAT-box	CAACGG	437	6	+	MYBHv1 binding site
HcKAT1	CCAAT-box	CAACGG	1780	6	+	MYBHv1 binding site
HcKAT1	Unnamed__1	CGTGG	500	5	-
HcKAT1	Unnamed__1	CGTGG	1425	5	+
HcKAT1	Box 4	ATTAAT	1143	6	-	part of a conserved DNA module involved in light responsiveness
HcKAT1	Box 4	ATTAAT	1352	6	-	part of a conserved DNA module involved in light responsiveness
HcKAT1	Box 4	ATTAAT	1396	6	-	part of a conserved DNA module involved in light responsiveness
HcKAT1	Box 4	ATTAAT	1444	6	-	part of a conserved DNA module involved in light responsiveness
HcKAT1	Box 4	ATTAAT	1472	6	-	part of a conserved DNA module involved in light responsiveness
HcKAT1	as-1	TGACG	1189	5	+
HcKAT1	as-1	TGACG	1624	5	-
HcKAT1	as-1	TGACG	1633	5	+
HcKAT1	P-box	CCTTTTG	1217	7	+	gibberellin-responsive element
HcKAT1	P-box	CCTTTTG	1299	7	+	gibberellin-responsive element
HcKAT1	GA-motif	ATAGATAA	895	8	+	part of a light responsive element
HcKAT1	Unnamed__6	taTAAATATct	862	10	-
HcKAT1	AT~TATA-box	TATATA	50	6	+
HcKAT1	AT~TATA-box	TATATA	861	6	+
HcKAT1	AT~TATA-box	TATATAAA	867	8	-
HcKAT1	AT~TATA-box	TATATA	869	6	+
HcKAT1	AT~TATA-box	TATATA	987	6	+
HcKAT1	AT~TATA-box	TATATAAA	1583	8	-
HcKAT1	AT~TATA-box	TATATA	1585	6	-
HcKAT1	GC-motif	CCCCCG	1192	6	-	enhancer-like element involved in anoxic specific inducibility
HcKAT1	Unnamed__2	CCCCGG	168	6	+
HcKAT1	A-box	CCGTCC	1262	6	-	cis-acting regulatory element
HcKAT1	A-box	CCGTCC	1759	6	+	cis-acting regulatory element
HcKAT1	STRE	AGGGG	463	5	+
HcKAT1	STRE	AGGGG	582	5	+
HcKAT1	STRE	AGGGG	682	5	-
HcKAT1	STRE	AGGGG	1667	5	-
HcKAT1	STRE	AGGGG	1959	5	+
HcKAT1	MYC	CAATTG	199	6	+
HcKAT1	MYC	CAATTG	1225	6	-
HcKAT1	MYC	CATTTG	1609	6	+
HcKAT1	O2-site	GATGACATGG	70	9	+	cis-acting regulatory element involved in zein metabolism regulation
HcKAT1	CAAT-box	CAAT	29	4	-
HcKAT1	CAAT-box	CCAAT	198	5	+	common cis-acting element in promoter and enhancer regions
HcKAT1	CAAT-box	CAAT	199	4	+
HcKAT1	CAAT-box	CAAT	201	4	-
HcKAT1	CAAT-box	CAAT	341	4	-
HcKAT1	CAAT-box	CAAT	359	4	-
HcKAT1	CAAT-box	CAAT	365	4	+
HcKAT1	CAAT-box	CAAT	514	4	+
HcKAT1	CAAT-box	CCAAT	561	5	-	common cis-acting element in promoter and enhancer regions
HcKAT1	CAAT-box	CAAT	646	4	+
HcKAT1	CAAT-box	CAAT	653	4	+
HcKAT1	CAAT-box	CAAAT	673	5	+	common cis-acting element in promoter and enhancer regions
HcKAT1	CAAT-box	CAAAT	715	5	+	common cis-acting element in promoter and enhancer regions
HcKAT1	CAAT-box	CAAAT	727	5	-	common cis-acting element in promoter and enhancer regions
HcKAT1	CAAT-box	CCAAT	735	5	+	common cis-acting element in promoter and enhancer regions
HcKAT1	CAAT-box	CAAT	736	4	+
HcKAT1	CAAT-box	CAAAT	748	5	+	common cis-acting element in promoter and enhancer regions
HcKAT1	CAAT-box	CAAT	762	4	+
HcKAT1	CAAT-box	CAAT	826	4	+
HcKAT1	CAAT-box	CAAT	893	4	+
HcKAT1	CAAT-box	CAAAT	944	5	+	common cis-acting element in promoter and enhancer regions
HcKAT1	CAAT-box	CAAT	961	4	+
HcKAT1	CAAT-box	CAAT	966	4	+
HcKAT1	CAAT-box	CAAT	1118	4	-
HcKAT1	CAAT-box	CAAT	1122	4	-
HcKAT1	CAAT-box	CCAAT	1171	5	-	common cis-acting element in promoter and enhancer regions
HcKAT1	CAAT-box	CAAT	1225	4	+
HcKAT1	CAAT-box	CAAT	1227	4	-
HcKAT1	CAAT-box	CAAT	1345	4	-
HcKAT1	CAAT-box	CAAT	1440	4	-
HcKAT1	CAAT-box	CAAT	1488	4	-
HcKAT1	CAAT-box	CAAT	1568	4	-
HcKAT1	CAAT-box	CAAT	1574	4	-
HcKAT1	CAAT-box	CAAAT	1610	5	-	common cis-acting element in promoter and enhancer regions
HcKAT1	CAAT-box	CCAAT	1704	5	-	common cis-acting element in promoter and enhancer regions
HcKAT1	CAAT-box	CAAT	1775	4	+
HcKAT1	CAAT-box	CAAT	1821	4	-
HcKAT1	CAAT-box	CAAT	1835	4	+
HcKAT1	CAAT-box	CAAT	1990	4	-
HcKAT1	G-box	CACGTG	1025	6	-	cis-acting regulatory element involved in light responsiveness
HcKAT1	Myb	TAACTG	1240	6	+
HcKAT1	Myb	TAACTG	1322	6	+
HcKAT1	Myb	TAACTG	1536	6	+
HcKAT1	GATA-motif	AAGGATAAGG	590	9	+	part of a light responsive element
HcKAT1	Myb-binding site	CAACAG	1629	6	-
HcKAT1	I-box	ccttatcct	591	9	-	part of a light responsive element
HcKAT1	I-box	gGATAAGGTG	592	9	+	part of a light responsive element
HcTE1	JERE	AGACCGCC	13	8	-
HcTE1	AAGAA-motif	gGTAAAGAAA	1224	9	-
HcTE1	AAGAA-motif	GAAAGAA	1225	7	-
HcTE1	GARE-motif	TCTGTTG	353	7	+	gibberellin-responsive element
HcTE1	ABRE	AACCCGG	1041	7	-	cis-acting element involved in the abscisic acid responsiveness
HcTE1	ABRE	ACGTG	1783	5	-	cis-acting element involved in the abscisic acid responsiveness
HcTE1	ABRE	ACGTG	1802	5	+	cis-acting element involved in the abscisic acid responsiveness
HcTE1	ARE	AAACCA	427	6	+	cis-acting regulatory element essential for the anaerobic induction
HcTE1	MBS	CAACTG	1291	6	-	MYB binding site involved in drought-inducibility
HcTE1	TGA-element	AACGAC	1470	6	-	auxin-responsive element
HcTE1	AT-rich element	ATAGAAATCAA	1005	10	+	binding site of AT-rich DNA binding protein (ATBP-1)
HcTE1	W box	TTGACC	1354	6	-
HcTE1	W box	TTGACC	1840	6	+
HcTE1	ABRE3a	TACGTG	1801	6	+
HcTE1	TGACG-motif	TGACG	1389	5	+	cis-acting regulatory element involved in the MeJA-responsiveness
HcTE1	Unnamed__4	CTCC	468	4	-
HcTE1	Unnamed__4	CTCC	549	4	-
HcTE1	Unnamed__4	CTCC	584	4	+
HcTE1	Unnamed__4	CTCC	642	4	+
HcTE1	Unnamed__4	CTCC	840	4	+
HcTE1	Unnamed__4	CTCC	870	4	-
HcTE1	Unnamed__4	CTCC	1039	4	+
HcTE1	Unnamed__4	CTCC	1333	4	-
HcTE1	Unnamed__4	CTCC	1421	4	-
HcTE1	Unnamed__4	CTCC	1975	4	-
HcTE1	MYB	CAACCA	23	6	+
HcTE1	MYB	CAACAG	354	6	-
HcTE1	MYB	CAACCA	358	6	-
HcTE1	MYB	TAACCA	733	6	-
HcTE1	MYB	TAACCA	862	6	-
HcTE1	MYB	TAACCA	1487	6	-
HcTE1	MYB	CAACAG	1871	6	-
HcTE1	CGTCA-motif	CGTCA	1389	5	-	cis-acting regulatory element involved in the MeJA-responsiveness
HcTE1	TATA-box	TATA	67	4	+	core promoter element around -30 of transcription start
HcTE1	TATA-box	TATA	158	4	+	core promoter element around -30 of transcription start
HcTE1	TATA-box	taTATAAAtc	170	9	+	core promoter element around -30 of transcription start
HcTE1	TATA-box	ATATAA	171	6	+	core promoter element around -30 of transcription start
HcTE1	TATA-box	TATA	172	4	+	core promoter element around -30 of transcription start
HcTE1	TATA-box	TATTTAAA	187	8	-	core promoter element around -30 of transcription start
HcTE1	TATA-box	TATAAATA	229	8	-	core promoter element around -30 of transcription start
HcTE1	TATA-box	TATAAAT	230	7	-	core promoter element around -30 of transcription start
HcTE1	TATA-box	TATAAA	231	6	-	core promoter element around -30 of transcription start
HcTE1	TATA-box	TATAA	232	5	-	core promoter element around -30 of transcription start
HcTE1	TATA-box	TATA	233	4	+	core promoter element around -30 of transcription start
HcTE1	TATA-box	ATATAT	314	6	+	core promoter element around -30 of transcription start
HcTE1	TATA-box	TATA	315	4	+	core promoter element around -30 of transcription start
HcTE1	TATA-box	TATAAGAA	768	8	-	core promoter element around -30 of transcription start
HcTE1	TATA-box	TATAA	771	5	-	core promoter element around -30 of transcription start
HcTE1	TATA-box	TATA	772	4	+	core promoter element around -30 of transcription start
HcTE1	TATA-box	TATA	1194	4	-	core promoter element around -30 of transcription start
HcTE1	TATA-box	TATAAATA	1612	8	-	core promoter element around -30 of transcription start
HcTE1	TATA-box	TATAAAT	1613	7	-	core promoter element around -30 of transcription start
HcTE1	TATA-box	TATAAA	1614	6	-	core promoter element around -30 of transcription start
HcTE1	TATA-box	TATAA	1615	5	-	core promoter element around -30 of transcription start
HcTE1	TATA-box	TATA	1616	4	-	core promoter element around -30 of transcription start
HcTE1	TATA-box	TATA	1719	4	-	core promoter element around -30 of transcription start
HcTE1	TC-rich repeats	ATTCTCTAAC	1028	9	-	cis-acting element involved in defense and stress responsiveness
HcTE1	MYB-like sequence	TAACCA	733	6	-
HcTE1	MYB-like sequence	TAACCA	862	6	-
HcTE1	MYB-like sequence	TAACCA	1487	6	-
HcTE1	LTR	CCGAAA	510	6	-	cis-acting element involved in low-temperature responsiveness
HcTE1	Myc	TCTCTTA	1592	7	-
HcTE1	STRE	AGGGG	1417	5	+
HcTE1	chs-CMA2a	TCACTTGA	1356	8	-	part of a light responsive element
HcTE1	GT1-motif	GGTTAAT	1488	7	+	light responsive element
HcTE1	Myb-binding site	CAACAG	354	6	-
HcTE1	Myb-binding site	CAACAG	1871	6	-
HcTE1	I-box	gGATAAGGTG	1927	9	+	part of a light responsive element
HcTE1	G-box	CACGTC	1783	6	+	cis-acting regulatory element involved in light responsiveness
HcTE1	G-box	CACGAC	1786	6	-	cis-acting regulatory element involved in light responsiveness
HcTE1	G-box	TACGTG	1801	6	+	cis-acting regulatory element involved in light responsiveness
HcTE1	CAAT-box	CAAAT	78	5	+	common cis-acting element in promoter and enhancer regions
HcTE1	CAAT-box	CAAAT	143	5	-	common cis-acting element in promoter and enhancer regions
HcTE1	CAAT-box	CAAT	149	4	+
HcTE1	CAAT-box	CAAAT	218	5	+	common cis-acting element in promoter and enhancer regions
HcTE1	CAAT-box	CAAT	270	4	+
HcTE1	CAAT-box	CAAAT	337	5	+	common cis-acting element in promoter and enhancer regions
HcTE1	CAAT-box	CAAT	453	4	+
HcTE1	CAAT-box	CAAT	507	4	+
HcTE1	CAAT-box	CAAAT	542	5	-	common cis-acting element in promoter and enhancer regions
HcTE1	CAAT-box	CAAT	623	4	-
HcTE1	CAAT-box	CAAAT	630	5	+	common cis-acting element in promoter and enhancer regions
HcTE1	CAAT-box	CAAAT	649	5	-	common cis-acting element in promoter and enhancer regions
HcTE1	CAAT-box	CAAT	744	4	-
HcTE1	CAAT-box	CAAT	778	4	-
HcTE1	CAAT-box	CAAAT	800	5	+	common cis-acting element in promoter and enhancer regions
HcTE1	CAAT-box	CCAAT	867	5	-	common cis-acting element in promoter and enhancer regions
HcTE1	CAAT-box	CAAT	876	4	-
HcTE1	CAAT-box	CAAAT	894	5	+	common cis-acting element in promoter and enhancer regions
HcTE1	CAAT-box	CAAT	897	4	-
HcTE1	CAAT-box	CAAT	901	4	+
HcTE1	CAAT-box	CAAAT	911	5	+	common cis-acting element in promoter and enhancer regions
HcTE1	CAAT-box	CAAT	917	4	+
HcTE1	CAAT-box	CAAT	980	4	+
HcTE1	CAAT-box	CAAT	984	4	-
HcTE1	CAAT-box	CAAAT	993	5	+	common cis-acting element in promoter and enhancer regions
HcTE1	CAAT-box	CAAAT	1013	5	+	common cis-acting element in promoter and enhancer regions
HcTE1	CAAT-box	CCAAT	1183	5	+	common cis-acting element in promoter and enhancer regions
HcTE1	CAAT-box	CAAT	1184	4	+
HcTE1	CAAT-box	CAAAT	1258	5	+	common cis-acting element in promoter and enhancer regions
HcTE1	CAAT-box	CAAT	1408	4	-
HcTE1	CAAT-box	CAAT	1426	4	+
HcTE1	CAAT-box	CAAAT	1435	5	-	common cis-acting element in promoter and enhancer regions
HcTE1	CAAT-box	CAAT	1464	4	-
HcTE1	CAAT-box	CCAAT	1485	5	-	common cis-acting element in promoter and enhancer regions
HcTE1	CAAT-box	CAAAT	1493	5	-	common cis-acting element in promoter and enhancer regions
HcTE1	CAAT-box	CAAT	1499	4	+
HcTE1	CAAT-box	CAAT	1622	4	-
HcTE1	CAAT-box	CAAAT	1638	5	-	common cis-acting element in promoter and enhancer regions
HcTE1	CAAT-box	CAAT	1650	4	+
HcTE1	CAAT-box	CAAAT	1680	5	-	common cis-acting element in promoter and enhancer regions
HcTE1	CAAT-box	CAAT	1710	4	-
HcTE1	CAAT-box	CAAT	1839	4	-
HcTE1	CAAT-box	CAAAT	1892	5	-	common cis-acting element in promoter and enhancer regions
HcTE1	CAAT-box	CAAT	1965	4	-
HcTE1	TATA	TATAAAAT	1616	8	+
HcTE1	Myb	TAACTG	821	6	-
HcTE1	Myb	TAACTG	1026	6	-
HcTE1	Myb	CAACTG	1291	6	-
HcTE1	O2-site	GATGA(C/T)(A/G)TG(A/G)	936	8	-	cis-acting regulatory element involved in zein metabolism regulation
HcTE1	3-AF3 binding site	CACTATCTAAC	754	10	-	part of a conserved DNA module array (CMA3)
HcTE1	MYC	CATTTG	78	6	-
HcTE1	MYC	CATTTG	911	6	-
HcTE1	MYC	CATTTG	993	6	-
HcTE1	MYC	CATTTG	1013	6	-
HcTE1	MYC	CATTTG	1637	6	+
HcTE1	MYC	CATTTG	1891	6	+
HcTE1	as-1	TGACG	1389	5	+
HcTE1	Box 4	ATTAAT	1676	6	-	part of a conserved DNA module involved in light responsiveness
HcTE1	Unnamed__6	taTAAATATct	226	10	-
HcTE1	TCA	TCATCTTCAT	1477	9	+
HcTE1	ABRE4	CACGTA	1801	6	-
HcBSMT1	MYB	CAACCA	498	6	-
HcBSMT1	MYB	TAACCA	1174	6	+
HcBSMT1	MYB	TAACCA	1986	6	+
HcBSMT1	CGTCA-motif	CGTCA	701	5	+	cis-acting regulatory element involved in the MeJA-responsiveness
HcBSMT1	CGTCA-motif	CGTCA	798	5	-	cis-acting regulatory element involved in the MeJA-responsiveness
HcBSMT1	CGTCA-motif	CGTCA	1199	5	+	cis-acting regulatory element involved in the MeJA-responsiveness
HcBSMT1	CGTCA-motif	CGTCA	1322	5	-	cis-acting regulatory element involved in the MeJA-responsiveness
HcBSMT1	Unnamed__4	CTCC	32	4	+
HcBSMT1	Unnamed__4	CTCC	72	4	-
HcBSMT1	Unnamed__4	CTCC	93	4	-
HcBSMT1	Unnamed__4	CTCC	104	4	-
HcBSMT1	Unnamed__4	CTCC	183	4	-
HcBSMT1	Unnamed__4	CTCC	271	4	+
HcBSMT1	Unnamed__4	CTCC	370	4	+
HcBSMT1	Unnamed__4	CTCC	436	4	+
HcBSMT1	Unnamed__4	CTCC	526	4	-
HcBSMT1	Unnamed__4	CTCC	607	4	-
HcBSMT1	Unnamed__4	CTCC	866	4	-
HcBSMT1	Unnamed__4	CTCC	939	4	+
HcBSMT1	Unnamed__4	CTCC	984	4	-
HcBSMT1	Unnamed__4	CTCC	1020	4	-
HcBSMT1	Unnamed__4	CTCC	1067	4	-
HcBSMT1	Unnamed__4	CTCC	1085	4	-
HcBSMT1	Unnamed__4	CTCC	1116	4	-
HcBSMT1	Unnamed__4	CTCC	1140	4	-
HcBSMT1	Unnamed__4	CTCC	1146	4	+
HcBSMT1	Unnamed__4	CTCC	1182	4	+
HcBSMT1	Unnamed__4	CTCC	1204	4	+
HcBSMT1	Unnamed__4	CTCC	1214	4	+
HcBSMT1	TGACG-motif	TGACG	701	5	-	cis-acting regulatory element involved in the MeJA-responsiveness
HcBSMT1	TGACG-motif	TGACG	798	5	+	cis-acting regulatory element involved in the MeJA-responsiveness
HcBSMT1	TGACG-motif	TGACG	1199	5	-	cis-acting regulatory element involved in the MeJA-responsiveness
HcBSMT1	TGACG-motif	TGACG	1322	5	+	cis-acting regulatory element involved in the MeJA-responsiveness
HcBSMT1	ATC-motif	AGTAATCT	82	8	-	part of a conserved DNA module involved in light responsiveness
HcBSMT1	LTR	CCGAAA	252	6	+	cis-acting element involved in low-temperature responsiveness
HcBSMT1	LTR	CCGAAA	504	6	-	cis-acting element involved in low-temperature responsiveness
HcBSMT1	WRE3	CCACCT	1091	6	-
HcBSMT1	TATA-box	TATA	510	4	+	core promoter element around -30 of transcription start
HcBSMT1	TATA-box	TATAA	600	5	-	core promoter element around -30 of transcription start
HcBSMT1	TATA-box	TATA	601	4	+	core promoter element around -30 of transcription start
HcBSMT1	TATA-box	TATA	711	4	+	core promoter element around -30 of transcription start
HcBSMT1	TATA-box	TATAA	728	5	-	core promoter element around -30 of transcription start
HcBSMT1	TATA-box	TATA	729	4	+	core promoter element around -30 of transcription start
HcBSMT1	TATA-box	ATTATA	1374	6	+	core promoter element around -30 of transcription start
HcBSMT1	TATA-box	TATAA	1375	5	-	core promoter element around -30 of transcription start
HcBSMT1	TATA-box	TATA	1376	4	-	core promoter element around -30 of transcription start
HcBSMT1	TATA-box	TATA	1430	4	-	core promoter element around -30 of transcription start
HcBSMT1	TATA-box	ATATAT	1434	6	-	core promoter element around -30 of transcription start
HcBSMT1	TATA-box	TATATA	1435	6	-	core promoter element around -30 of transcription start
HcBSMT1	TATA-box	ATATAT	1436	6	-	core promoter element around -30 of transcription start
HcBSMT1	TATA-box	TATA	1437	4	-	core promoter element around -30 of transcription start
HcBSMT1	TATA-box	ATATAA	1471	6	+	core promoter element around -30 of transcription start
HcBSMT1	TATA-box	TATA	1472	4	-	core promoter element around -30 of transcription start
HcBSMT1	TATA-box	TATAAAT	1478	7	-	core promoter element around -30 of transcription start
HcBSMT1	TATA-box	TATAAA	1479	6	-	core promoter element around -30 of transcription start
HcBSMT1	TATA-box	TATAA	1480	5	-	core promoter element around -30 of transcription start
HcBSMT1	TATA-box	TATA	1481	4	-	core promoter element around -30 of transcription start
HcBSMT1	TATA-box	ATTATA	1484	6	+	core promoter element around -30 of transcription start
HcBSMT1	TATA-box	TATAA	1485	5	-	core promoter element around -30 of transcription start
HcBSMT1	TATA-box	TATA	1486	4	-	core promoter element around -30 of transcription start
HcBSMT1	TATA-box	ATATAT	1501	6	-	core promoter element around -30 of transcription start
HcBSMT1	TATA-box	TATA	1502	4	-	core promoter element around -30 of transcription start
HcBSMT1	TATA-box	TATA	1512	4	-	core promoter element around -30 of transcription start
HcBSMT1	TATA-box	TATA	1537	4	-	core promoter element around -30 of transcription start
HcBSMT1	TATA-box	TATAAA	1548	6	-	core promoter element around -30 of transcription start
HcBSMT1	TATA-box	TATAA	1549	5	-	core promoter element around -30 of transcription start
HcBSMT1	TATA-box	TATA	1550	4	-	core promoter element around -30 of transcription start
HcBSMT1	TATA-box	TATAAAA	1557	7	-	core promoter element around -30 of transcription start
HcBSMT1	TATA-box	TATAAA	1558	6	-	core promoter element around -30 of transcription start
HcBSMT1	TATA-box	TATAA	1559	5	-	core promoter element around -30 of transcription start
HcBSMT1	TATA-box	TATA	1560	4	-	core promoter element around -30 of transcription start
HcBSMT1	TATA-box	ATATAT	1581	6	-	core promoter element around -30 of transcription start
HcBSMT1	TATA-box	TATATA	1582	6	-	core promoter element around -30 of transcription start
HcBSMT1	TATA-box	ATATAT	1583	6	-	core promoter element around -30 of transcription start
HcBSMT1	TATA-box	TATA	1584	4	-	core promoter element around -30 of transcription start
HcBSMT1	TATA-box	TATAAA	1613	6	-	core promoter element around -30 of transcription start
HcBSMT1	TATA-box	TATAA	1614	5	-	core promoter element around -30 of transcription start
HcBSMT1	TATA-box	TATA	1615	4	-	core promoter element around -30 of transcription start
HcBSMT1	TATA-box	ATATAT	1640	6	-	core promoter element around -30 of transcription start
HcBSMT1	TATA-box	TATATA	1641	6	-	core promoter element around -30 of transcription start
HcBSMT1	TATA-box	ATATAA	1642	6	+	core promoter element around -30 of transcription start
HcBSMT1	TATA-box	TATA	1643	4	-	core promoter element around -30 of transcription start
HcBSMT1	TATA-box	TACAAAA	1670	7	-	core promoter element around -30 of transcription start
HcBSMT1	TATA-box	ATATAA	1712	6	+	core promoter element around -30 of transcription start
HcBSMT1	TATA-box	TATA	1713	4	-	core promoter element around -30 of transcription start
HcBSMT1	TATA-box	TATACA	1761	6	-	core promoter element around -30 of transcription start
HcBSMT1	TATA-box	TATA	1763	4	-	core promoter element around -30 of transcription start
HcBSMT1	TATA-box	TATATA	1982	6	-	core promoter element around -30 of transcription start
HcBSMT1	TATA-box	ATATAA	1983	6	+	core promoter element around -30 of transcription start
HcBSMT1	TATA-box	TATA	1984	4	-	core promoter element around -30 of transcription start
HcBSMT1	MYB-like sequence	TAACCA	1174	6	+
HcBSMT1	MYB-like sequence	TAACCA	1986	6	+
HcBSMT1	G-Box	CACGTG	759	6	+	cis-acting regulatory element involved in light responsiveness
HcBSMT1	ARE	AAACCA	592	6	-	cis-acting regulatory element essential for the anaerobic induction
HcBSMT1	ARE	AAACCA	1545	6	-	cis-acting regulatory element essential for the anaerobic induction
HcBSMT1	AAGAA-motif	GAAAGAA	240	7	+
HcBSMT1	ABRE	CACGTG	759	6	+	cis-acting element involved in the abscisic acid responsiveness
HcBSMT1	ABRE	ACGTG	760	5	+	cis-acting element involved in the abscisic acid responsiveness
HcBSMT1	TGA-element	AACGAC	954	6	+	auxin-responsive element
HcBSMT1	Unnamed__1	CGTGG	761	5	+
HcBSMT1	Unnamed__1	CGTGG	921	5	-
HcBSMT1	Unnamed__1	CGTGG	941	5	-
HcBSMT1	MBS	CAACTG	672	6	-	MYB binding site involved in drought-inducibility
HcBSMT1	MBS	CAACTG	915	6	-	MYB binding site involved in drought-inducibility
HcBSMT1	Box 4	ATTAAT	772	6	+	part of a conserved DNA module involved in light responsiveness
HcBSMT1	Box 4	ATTAAT	1278	6	-	part of a conserved DNA module involved in light responsiveness
HcBSMT1	Box 4	ATTAAT	1721	6	-	part of a conserved DNA module involved in light responsiveness
HcBSMT1	Sp1	GGGCGG	1072	6	+	light responsive element
HcBSMT1	Sp1	GGGCGG	1099	6	+	light responsive element
HcBSMT1	Sp1	GGGCGG	1126	6	+	light responsive element
HcBSMT1	as-1	TGACG	701	5	-
HcBSMT1	as-1	TGACG	798	5	+
HcBSMT1	as-1	TGACG	1199	5	-
HcBSMT1	as-1	TGACG	1322	5	+
HcBSMT1	box S	AGCCACC	1092	7	-
HcBSMT1	Unnamed__2	CCCCGG	948	6	-
HcBSMT1	AT~TATA-box	TATATA	1435	6	-
HcBSMT1	AT~TATA-box	TATATA	1582	6	-
HcBSMT1	AT~TATA-box	TATATA	1641	6	-
HcBSMT1	AT~TATA-box	TATATA	1982	6	-
HcBSMT1	STRE	AGGGG	95	5	+
HcBSMT1	STRE	AGGGG	930	5	+
HcBSMT1	STRE	AGGGG	986	5	+
HcBSMT1	STRE	AGGGG	1034	5	+
HcBSMT1	STRE	AGGGG	1069	5	+
HcBSMT1	STRE	AGGGG	1113	5	+
HcBSMT1	STRE	AGGGG	1871	5	-
HcBSMT1	chs-CMA2a	TCACTTGA	782	8	+	part of a light responsive element
HcBSMT1	MYC	CATGTG	1408	6	-
HcBSMT1	I-box	cCATATCCAAT	1339	10	-	part of a light responsive element
HcBSMT1	I-box	gGATAAGGTG	1342	9	+	part of a light responsive element
HcBSMT1	G-box	GCCACGTGGA	757	9	-	cis-acting regulatory element involved in light responsiveness
HcBSMT1	G-box	CACGTG	759	6	+	cis-acting regulatory element involved in light responsiveness
HcBSMT1	G-box	CAGACGTGGCA	919	10	-	cis-acting regulatory element involved in light responsiveness
HcBSMT1	TATA	TATAAAAT	1472	8	+
HcBSMT1	CAAT-box	CAAT	117	4	-
HcBSMT1	CAAT-box	CAAT	155	4	-
HcBSMT1	CAAT-box	CAAAT	168	5	+	common cis-acting element in promoter and enhancer regions
HcBSMT1	CAAT-box	CAAAT	171	5	-	common cis-acting element in promoter and enhancer regions
HcBSMT1	CAAT-box	CAAT	213	4	-
HcBSMT1	CAAT-box	CAAT	289	4	-
HcBSMT1	CAAT-box	CAAT	342	4	+
HcBSMT1	CAAT-box	CAAT	451	4	-
HcBSMT1	CAAT-box	CAAAT	521	5	-	common cis-acting element in promoter and enhancer regions
HcBSMT1	CAAT-box	CCAAT	604	5	-	common cis-acting element in promoter and enhancer regions
HcBSMT1	CAAT-box	CAAT	628	4	-
HcBSMT1	CAAT-box	CAAT	652	4	+
HcBSMT1	CAAT-box	CAAT	686	4	+
HcBSMT1	CAAT-box	CAAT	890	4	+
HcBSMT1	CAAT-box	CAAAT	1170	5	+	common cis-acting element in promoter and enhancer regions
HcBSMT1	CAAT-box	CCAAT	1184	5	+	common cis-acting element in promoter and enhancer regions
HcBSMT1	CAAT-box	CAAT	1185	4	+
HcBSMT1	CAAT-box	CAAAT	1249	5	+	common cis-acting element in promoter and enhancer regions
HcBSMT1	CAAT-box	CAAT	1302	4	-
HcBSMT1	CAAT-box	CAAT	1440	4	-
HcBSMT1	CAAT-box	CAAT	1447	4	+
HcBSMT1	CAAT-box	CCAAT	1543	5	-	common cis-acting element in promoter and enhancer regions
HcBSMT1	CAAT-box	CAAT	1579	4	+
HcBSMT1	CAAT-box	CCAAT	1604	5	-	common cis-acting element in promoter and enhancer regions
HcBSMT1	CAAT-box	CAAT	1681	4	+
HcBSMT1	CAAT-box	CAAAT	1694	5	-	common cis-acting element in promoter and enhancer regions
HcBSMT1	CAAT-box	CAAAT	1859	5	-	common cis-acting element in promoter and enhancer regions
HcBSMT1	CAAT-box	CAAT	1900	4	-
HcBSMT1	CAAT-box	CAAT	1959	4	-
HcBSMT1	Myb	CAACTG	672	6	-
HcBSMT1	Myb	CAACTG	915	6	-
HcBSMT2	Unnamed__1	CGTGG	223	5	-
HcBSMT2	Unnamed__1	CGTGG	928	5	+
HcBSMT2	Unnamed__1	CGTGG	1312	5	+
HcBSMT2	Unnamed__1	CGTGG	1840	5	+
HcBSMT2	GCN4_motif	TGAGTCA	1750	7	+	cis-regulatory element involved in endosperm expression
HcBSMT2	TGA-element	AACGAC	130	6	+	auxin-responsive element
HcBSMT2	W box	TTGACC	277	6	-
HcBSMT2	GARE-motif	TCTGTTG	234	7	+	gibberellin-responsive element
HcBSMT2	TCCC-motif	TCTCCCT	1991	7	-	part of a light responsive element
HcBSMT2	ABRE	CACGTG	926	6	+	cis-acting element involved in the abscisic acid responsiveness
HcBSMT2	ABRE	ACGTG	927	5	+	cis-acting element involved in the abscisic acid responsiveness
HcBSMT2	ABRE	ACGTG	1311	5	+	cis-acting element involved in the abscisic acid responsiveness
HcBSMT2	ABRE	ACGTG	1839	5	+	cis-acting element involved in the abscisic acid responsiveness
HcBSMT2	G-Box	CACGTG	926	6	+	cis-acting regulatory element involved in light responsiveness
HcBSMT2	TATA-box	TATA	21	4	+	core promoter element around -30 of transcription start
HcBSMT2	TATA-box	TAAAGATT	470	8	+	core promoter element around -30 of transcription start
HcBSMT2	TATA-box	ATTATA	616	6	+	core promoter element around -30 of transcription start
HcBSMT2	TATA-box	TATATAA	617	7	-	core promoter element around -30 of transcription start
HcBSMT2	TATA-box	TATATA	618	6	+	core promoter element around -30 of transcription start
HcBSMT2	TATA-box	ATATAA	619	6	+	core promoter element around -30 of transcription start
HcBSMT2	TATA-box	TATA	620	4	+	core promoter element around -30 of transcription start
HcBSMT2	TATA-box	TATA	655	4	+	core promoter element around -30 of transcription start
HcBSMT2	TATA-box	ATTATA	663	6	+	core promoter element around -30 of transcription start
HcBSMT2	TATA-box	TATAA	664	5	-	core promoter element around -30 of transcription start
HcBSMT2	TATA-box	TATA	665	4	+	core promoter element around -30 of transcription start
HcBSMT2	TATA-box	ATTATA	702	6	+	core promoter element around -30 of transcription start
HcBSMT2	TATA-box	TATAA	703	5	-	core promoter element around -30 of transcription start
HcBSMT2	TATA-box	TATA	704	4	+	core promoter element around -30 of transcription start
HcBSMT2	TATA-box	TATACA	846	6	-	core promoter element around -30 of transcription start
HcBSMT2	TATA-box	TATA	848	4	+	core promoter element around -30 of transcription start
HcBSMT2	TATA-box	TATAAGAA	881	8	-	core promoter element around -30 of transcription start
HcBSMT2	TATA-box	TATAA	884	5	-	core promoter element around -30 of transcription start
HcBSMT2	TATA-box	TATA	885	4	+	core promoter element around -30 of transcription start
HcBSMT2	TATA-box	ATTATA	952	6	+	core promoter element around -30 of transcription start
HcBSMT2	TATA-box	TATAA	953	5	-	core promoter element around -30 of transcription start
HcBSMT2	TATA-box	TATA	954	4	+	core promoter element around -30 of transcription start
HcBSMT2	TATA-box	TACAAAA	1023	7	-	core promoter element around -30 of transcription start
HcBSMT2	TATA-box	TATA	1371	4	-	core promoter element around -30 of transcription start
HcBSMT2	TATA-box	TATAAAA	1401	7	-	core promoter element around -30 of transcription start
HcBSMT2	TATA-box	TATAAA	1402	6	-	core promoter element around -30 of transcription start
HcBSMT2	TATA-box	TATAA	1403	5	-	core promoter element around -30 of transcription start
HcBSMT2	TATA-box	TATA	1404	4	-	core promoter element around -30 of transcription start
HcBSMT2	TATA-box	ATATAT	1588	6	-	core promoter element around -30 of transcription start
HcBSMT2	TATA-box	TATA	1589	4	-	core promoter element around -30 of transcription start
HcBSMT2	TATA-box	TACAAAA	1602	7	-	core promoter element around -30 of transcription start
HcBSMT2	TATA-box	TATATA	1897	6	-	core promoter element around -30 of transcription start
HcBSMT2	TATA-box	ATATAA	1898	6	+	core promoter element around -30 of transcription start
HcBSMT2	TATA-box	TATA	1899	4	-	core promoter element around -30 of transcription start
HcBSMT2	TC-rich repeats	GTTTTCTTAC	584	9	-	cis-acting element involved in defense and stress responsiveness
HcBSMT2	TC-rich repeats	GTTTTCTTAC	878	9	+	cis-acting element involved in defense and stress responsiveness
HcBSMT2	MYB-like sequence	TAACCA	239	6	-
HcBSMT2	MYB-like sequence	TAACCA	495	6	+
HcBSMT2	CCGTCC motif	CCGTCC	1187	6	+
HcBSMT2	RY-element	CATGCATG	1235	8	-	cis-acting regulatory element involved in seed-specific regulation
HcBSMT2	TCT-motif	TCTTAC	1317	6	-	part of a light responsive element
HcBSMT2	TGA-box	TGACGTAA	1430	8	+	part of an auxin-responsive element
HcBSMT2	Unnamed__4	CTCC	58	4	-
HcBSMT2	Unnamed__4	CTCC	364	4	+
HcBSMT2	Unnamed__4	CTCC	367	4	+
HcBSMT2	Unnamed__4	CTCC	931	4	-
HcBSMT2	Unnamed__4	CTCC	1818	4	+
HcBSMT2	Unnamed__4	CTCC	1906	4	+
HcBSMT2	Unnamed__4	CTCC	1923	4	+
HcBSMT2	Unnamed__4	CTCC	1993	4	-
HcBSMT2	CCGTCC-box	CCGTCC	1187	6	+
HcBSMT2	TGACG-motif	TGACG	1230	5	-	cis-acting regulatory element involved in the MeJA-responsiveness
HcBSMT2	TGACG-motif	TGACG	1309	5	+	cis-acting regulatory element involved in the MeJA-responsiveness
HcBSMT2	TGACG-motif	TGACG	1430	5	+	cis-acting regulatory element involved in the MeJA-responsiveness
HcBSMT2	TGACG-motif	TGACG	1837	5	+	cis-acting regulatory element involved in the MeJA-responsiveness
HcBSMT2	MYB	CAACAG	235	6	-
HcBSMT2	MYB	TAACCA	239	6	-
HcBSMT2	MYB	TAACCA	495	6	+
HcBSMT2	MYB	CAACCA	773	6	-
HcBSMT2	MYB	CAACCA	974	6	-
HcBSMT2	MYB	CAACAG	1124	6	-
HcBSMT2	CGTCA-motif	CGTCA	1230	5	+	cis-acting regulatory element involved in the MeJA-responsiveness
HcBSMT2	CGTCA-motif	CGTCA	1309	5	-	cis-acting regulatory element involved in the MeJA-responsiveness
HcBSMT2	CGTCA-motif	CGTCA	1430	5	-	cis-acting regulatory element involved in the MeJA-responsiveness
HcBSMT2	CGTCA-motif	CGTCA	1837	5	-	cis-acting regulatory element involved in the MeJA-responsiveness
HcBSMT2	I-box	cCATATCCAAT	64	10	-	part of a light responsive element
HcBSMT2	Myb-binding site	CAACAG	235	6	-
HcBSMT2	Myb-binding site	CAACAG	1124	6	-
HcBSMT2	GT1-motif	GGTTAA	494	6	-	light responsive element
HcBSMT2	GT1-motif	GGTTAAT	1041	7	+	light responsive element
HcBSMT2	GT1-motif	GTGTGTGAA	1515	9	-	light responsive element
HcBSMT2	GT1-motif	GTGTGTGAA	1569	9	-	light responsive element
HcBSMT2	Myb	TAACTG	1192	6	-
HcBSMT2	G-box	CACGTG	926	6	+	cis-acting regulatory element involved in light responsiveness
HcBSMT2	G-box	CACGTC	1310	6	-	cis-acting regulatory element involved in light responsiveness
HcBSMT2	G-box	CACGTC	1838	6	-	cis-acting regulatory element involved in light responsiveness
HcBSMT2	CAAT-box	CCAAT	64	5	-	common cis-acting element in promoter and enhancer regions
HcBSMT2	CAAT-box	CAAAT	76	5	-	common cis-acting element in promoter and enhancer regions
HcBSMT2	CAAT-box	CAAT	159	4	-
HcBSMT2	CAAT-box	CAAT	191	4	+
HcBSMT2	CAAT-box	CAAT	256	4	-
HcBSMT2	CAAT-box	CAAT	263	4	+
HcBSMT2	CAAT-box	CAAAT	280	5	+	common cis-acting element in promoter and enhancer regions
HcBSMT2	CAAT-box	CAAT	430	4	+
HcBSMT2	CAAT-box	CAAAT	499	5	+	common cis-acting element in promoter and enhancer regions
HcBSMT2	CAAT-box	CCAAT	502	5	-	common cis-acting element in promoter and enhancer regions
HcBSMT2	CAAT-box	CAAT	519	4	-
HcBSMT2	CAAT-box	CCAAT	554	5	+	common cis-acting element in promoter and enhancer regions
HcBSMT2	CAAT-box	CAAT	555	4	+
HcBSMT2	CAAT-box	CAAT	604	4	-
HcBSMT2	CAAT-box	CAAAT	613	5	+	common cis-acting element in promoter and enhancer regions
HcBSMT2	CAAT-box	CAAT	644	4	-
HcBSMT2	CAAT-box	CAAT	748	4	-
HcBSMT2	CAAT-box	CAAT	782	4	-
HcBSMT2	CAAT-box	CCAAT	795	5	-	common cis-acting element in promoter and enhancer regions
HcBSMT2	CAAT-box	CAAT	803	4	+
HcBSMT2	CAAT-box	CAAT	811	4	-
HcBSMT2	CAAT-box	CAAAT	865	5	-	common cis-acting element in promoter and enhancer regions
HcBSMT2	CAAT-box	CAAT	912	4	+
HcBSMT2	CAAT-box	CAAT	914	4	-
HcBSMT2	CAAT-box	CAAT	946	4	+
HcBSMT2	CAAT-box	CAAT	950	4	+
HcBSMT2	CAAT-box	CAAT	968	4	+
HcBSMT2	CAAT-box	CAAAT	1000	5	+	common cis-acting element in promoter and enhancer regions
HcBSMT2	CAAT-box	CAAT	1034	4	-
HcBSMT2	CAAT-box	CAAT	1046	4	-
HcBSMT2	CAAT-box	CAAT	1074	4	-
HcBSMT2	CAAT-box	CAAAT	1098	5	-	common cis-acting element in promoter and enhancer regions
HcBSMT2	CAAT-box	CAAAT	1171	5	-	common cis-acting element in promoter and enhancer regions
HcBSMT2	CAAT-box	CAAT	1180	4	+
HcBSMT2	CAAT-box	CAAT	1197	4	-
HcBSMT2	CAAT-box	CAAT	1248	4	+
HcBSMT2	CAAT-box	CAAT	1300	4	+
HcBSMT2	CAAT-box	CCAAT	1305	5	+	common cis-acting element in promoter and enhancer regions
HcBSMT2	CAAT-box	CAAT	1306	4	+
HcBSMT2	CAAT-box	CAAAT	1347	5	+	common cis-acting element in promoter and enhancer regions
HcBSMT2	CAAT-box	CAAT	1384	4	+
HcBSMT2	CAAT-box	CAAT	1428	4	-
HcBSMT2	CAAT-box	CAAAT	1577	5	+	common cis-acting element in promoter and enhancer regions
HcBSMT2	CAAT-box	CAAT	1685	4	+
HcBSMT2	CAAT-box	CAAT	1727	4	+
HcBSMT2	CAAT-box	CAAT	1747	4	+
HcBSMT2	CAAT-box	CCAAT	1820	5	+	common cis-acting element in promoter and enhancer regions
HcBSMT2	CAAT-box	CAAT	1821	4	+
HcBSMT2	CAAT-box	CAAAT	1873	5	+	common cis-acting element in promoter and enhancer regions
HcBSMT2	CAAT-box	CAAAT	1951	5	+	common cis-acting element in promoter and enhancer regions
HcBSMT2	TATA	TATAAAAT	1404	8	+
HcBSMT2	O2-site	GATGACATGG	1321	9	+	cis-acting regulatory element involved in zein metabolism regulation
HcBSMT2	O2-site	GATGACATGG	1848	9	+	cis-acting regulatory element involved in zein metabolism regulation
HcBSMT2	LAMP-element	CTTTATCA	467	8	-	part of a light responsive element
HcBSMT2	MYC	CATTTG	75	6	+
HcBSMT2	MYC	CATGTG	84	6	-
HcBSMT2	MYC	CATGTG	200	6	+
HcBSMT2	MYC	CATGTG	840	6	-
HcBSMT2	MYC	CATGTG	842	6	+
HcBSMT2	MYC	CATGTG	873	6	-
HcBSMT2	MYC	CAATTG	912	6	+
HcBSMT2	MYC	CATGTG	1233	6	-
HcBSMT2	MYC	CATGTG	1780	6	-
HcBSMT2	MYC	CATTTG	1873	6	-
HcBSMT2	STRE	AGGGG	274	5	+
HcBSMT2	STRE	AGGGG	310	5	-
HcBSMT2	STRE	AGGGG	1863	5	-
HcBSMT2	A-box	CCGTCC	1187	6	+	cis-acting regulatory element
HcBSMT2	GC-motif	CCCCCG	394	6	-	enhancer-like element involved in anoxic specific inducibility
HcBSMT2	ERE	ATTTCATA	1938	8	+
HcBSMT2	AT~TATA-box	TATATA	618	6	+
HcBSMT2	AT~TATA-box	TATATA	1897	6	-
HcBSMT2	Unnamed__6	taTAAATATct	1	10	-
HcBSMT2	Unnamed__6	taTAAATATct	1371	10	+
HcBSMT2	P-box	CCTTTTG	420	7	+	gibberellin-responsive element
HcBSMT2	TCA-element	TCAGAAGAGG	1966	9	+	cis-acting element involved in salicylic acid responsiveness
HcBSMT2	as-1	TGACG	1230	5	-
HcBSMT2	as-1	TGACG	1309	5	+
HcBSMT2	as-1	TGACG	1430	5	+
HcBSMT2	as-1	TGACG	1837	5	+
HcBSMT2	Box 4	ATTAAT	744	6	+	part of a conserved DNA module involved in light responsiveness
HcBSMT2	Box 4	ATTAAT	1424	6	-	part of a conserved DNA module involved in light responsiveness
HcBSMT2	Box 4	ATTAAT	1452	6	-	part of a conserved DNA module involved in light responsiveness

## Sheet: light-responsive element
Gene name	Site name	Sequence	Position	Length	Strand	Function
HcPAL	AE-box	AGAAACTT	932	8	-	part of a module for light response
HcPAL	AT1-motif	AATTATTTTTTATT	628	13	-	part of a light responsive module
HcPAL	TCT-motif	TCTTAC	1498	6	+	part of a light responsive element
HcPAL	GATA-motif	GATAGGG	1009	7	+	part of a light responsive element
HcPAL	GATA-motif	AAGATAAGATT	1291	10	-	part of a light responsive element
HcPAL	Gap-box	CAAATGAA(A/G)A	669	9	-	part of a light responsive element
HcPAL	A-box	CCGTCC	1889	6	+	cis-acting regulatory element
HcPAL	GT1-motif	GGTTAA	833	6	-	light responsive element
HcPAL	3-AF1 binding site	TAAGAGAGGAA	1970	10	-	light responsive element
HcPAL	ATCT-motif	AATCTAATCC	1796	9	+	part of a conserved DNA module involved in light responsiveness
HcPAL	G-box	CACGTG	1113	6	-	cis-acting regulatory element involved in light responsiveness
HcPAL	G-box	CACGTC	1131	6	+	cis-acting regulatory element involved in light responsiveness
HcPAL	G-box	CACGTG	1138	6	-	cis-acting regulatory element involved in light responsiveness
HcPAL	Box 4	ATTAAT	65	6	+	part of a conserved DNA module involved in light responsiveness
HcPAL	Box 4	ATTAAT	134	6	+	part of a conserved DNA module involved in light responsiveness
HcPAL	Box 4	ATTAAT	501	6	+	part of a conserved DNA module involved in light responsiveness
HcPAL	Box 4	ATTAAT	518	6	+	part of a conserved DNA module involved in light responsiveness
HcPAL	Box 4	ATTAAT	556	6	+	part of a conserved DNA module involved in light responsiveness
HcPAL	Box 4	ATTAAT	721	6	+	part of a conserved DNA module involved in light responsiveness
HcPAL	Box 4	ATTAAT	824	6	+	part of a conserved DNA module involved in light responsiveness
HcPAL	Box 4	ATTAAT	922	6	+	part of a conserved DNA module involved in light responsiveness
HcPAL	Box 4	ATTAAT	1257	6	-	part of a conserved DNA module involved in light responsiveness
HcPAL	Box 4	ATTAAT	1656	6	-	part of a conserved DNA module involved in light responsiveness
HcPAL	Box 4	ATTAAT	1671	6	-	part of a conserved DNA module involved in light responsiveness
HcCNL	TCCC-motif	TCTCCCT	1989	7	-	part of a light responsive element
HcCNL	chs-CMA2a	TCACTTGA	748	8	-	part of a light responsive element
HcCNL	G-Box	CACGTT	1837	6	+	cis-acting regulatory element involved in light responsiveness
HcCNL	Box 4	ATTAAT	1772	6	-	part of a conserved DNA module involved in light responsiveness
HcCNL	GT1-motif	GGTTAAT	562	7	-	light responsive element
HcCNL	G-box	CACGAC	1238	6	-	cis-acting regulatory element involved in light responsiveness
HcCHD1	GT1-motif	GGTTAA	785	6	+	light responsive element
HcCHD1	GT1-motif	GGTTAAT	1053	7	+	light responsive element
HcCHD1	GT1-motif	GGTTAAT	1144	7	-	light responsive element
HcCHD1	GT1-motif	GGTTAA	1547	6	-	light responsive element
HcCHD1	GATA-motif	GATAGGG	1289	7	+	part of a light responsive element
HcCHD1	Box 4	ATTAAT	605	6	+	part of a conserved DNA module involved in light responsiveness
HcCHD1	Box 4	ATTAAT	874	6	+	part of a conserved DNA module involved in light responsiveness
HcCHD1	Box 4	ATTAAT	1087	6	-	part of a conserved DNA module involved in light responsiveness
HcCHD1	Box 4	ATTAAT	1323	6	-	part of a conserved DNA module involved in light responsiveness
HcCHD1	G-box	TACGTG	1410	6	-	cis-acting regulatory element involved in light responsiveness
HcCHD1	G-box	CAGACGTGGCA	1447	10	-	cis-acting regulatory element involved in light responsiveness
HcCHD1	G-Box	CACGTT	1450	6	+	cis-acting regulatory element involved in light responsiveness
HcCHD1	G-box	TACGTG	1520	6	+	cis-acting regulatory element involved in light responsiveness
HcCHD1	G-box	TACGTG	1750	6	-	cis-acting regulatory element involved in light responsiveness
HcKAT1	TCT-motif	TCTTAC	1332	6	+	part of a light responsive element
HcKAT1	GA-motif	ATAGATAA	895	8	+	part of a light responsive element
HcKAT1	GATA-motif	AAGGATAAGG	590	9	+	part of a light responsive element
HcKAT1	I-box	ccttatcct	591	9	-	part of a light responsive element
HcKAT1	I-box	gGATAAGGTG	592	9	+	part of a light responsive element
HcKAT1	G-box	CACGTG	1025	6	-	cis-acting regulatory element involved in light responsiveness
HcKAT1	Box 4	ATTAAT	1143	6	-	part of a conserved DNA module involved in light responsiveness
HcKAT1	Box 4	ATTAAT	1352	6	-	part of a conserved DNA module involved in light responsiveness
HcKAT1	Box 4	ATTAAT	1396	6	-	part of a conserved DNA module involved in light responsiveness
HcKAT1	Box 4	ATTAAT	1444	6	-	part of a conserved DNA module involved in light responsiveness
HcKAT1	Box 4	ATTAAT	1472	6	-	part of a conserved DNA module involved in light responsiveness
HcTE1	chs-CMA2a	TCACTTGA	1356	8	-	part of a light responsive element
HcTE1	GT1-motif	GGTTAAT	1488	7	+	light responsive element
HcTE1	Box 4	ATTAAT	1676	6	-	part of a conserved DNA module involved in light responsiveness
HcTE1	I-box	gGATAAGGTG	1927	9	+	part of a light responsive element
HcTE1	G-box	CACGTC	1783	6	+	cis-acting regulatory element involved in light responsiveness
HcTE1	G-box	CACGAC	1786	6	-	cis-acting regulatory element involved in light responsiveness
HcTE1	G-box	TACGTG	1801	6	+	cis-acting regulatory element involved in light responsiveness
HcBSMT1	Sp1	GGGCGG	1072	6	+	light responsive element
HcBSMT1	Sp1	GGGCGG	1099	6	+	light responsive element
HcBSMT1	Sp1	GGGCGG	1126	6	+	light responsive element
HcBSMT1	ATC-motif	AGTAATCT	82	8	-	part of a conserved DNA module involved in light responsiveness
HcBSMT1	Box 4	ATTAAT	772	6	+	part of a conserved DNA module involved in light responsiveness
HcBSMT1	Box 4	ATTAAT	1278	6	-	part of a conserved DNA module involved in light responsiveness
HcBSMT1	Box 4	ATTAAT	1721	6	-	part of a conserved DNA module involved in light responsiveness
HcBSMT1	G-box	GCCACGTGGA	757	9	-	cis-acting regulatory element involved in light responsiveness
HcBSMT1	G-box	CAGACGTGGCA	919	10	-	cis-acting regulatory element involved in light responsiveness
HcBSMT1	chs-CMA2a	TCACTTGA	782	8	+	part of a light responsive element
HcBSMT1	I-box	cCATATCCAAT	1339	10	-	part of a light responsive element
HcBSMT1	I-box	gGATAAGGTG	1342	9	+	part of a light responsive element
HcBSMT2	Box 4	ATTAAT	744	6	+	part of a conserved DNA module involved in light responsiveness
HcBSMT2	Box 4	ATTAAT	1424	6	-	part of a conserved DNA module involved in light responsiveness
HcBSMT2	Box 4	ATTAAT	1452	6	-	part of a conserved DNA module involved in light responsiveness
HcBSMT2	GT1-motif	GGTTAA	494	6	-	light responsive element
HcBSMT2	GT1-motif	GGTTAAT	1041	7	+	light responsive element
HcBSMT2	GT1-motif	GTGTGTGAA	1515	9	-	light responsive element
HcBSMT2	GT1-motif	GTGTGTGAA	1569	9	-	light responsive element
HcBSMT2	G-box	CACGTG	926	6	+	cis-acting regulatory element involved in light responsiveness
HcBSMT2	G-box	CACGTC	1310	6	-	cis-acting regulatory element involved in light responsiveness
HcBSMT2	G-box	CACGTC	1838	6	-	cis-acting regulatory element involved in light responsiveness
HcBSMT2	TCT-motif	TCTTAC	1317	6	-	part of a light responsive element
HcBSMT2	TCCC-motif	TCTCCCT	1991	7	-	part of a light responsive element
HcBSMT2	I-box	cCATATCCAAT	64	10	-	part of a light responsive element
HcBSMT2	LAMP-element	CTTTATCA	467	8	-	part of a light responsive element

## Sheet: hormone-responsive element
Gene name	Site name	Sequence	Position	Length	Strand	Function
HcPAL	TGACG/CGTCA-motif	TGACG/CGTCA	343	5	±	cis-acting regulatory element involved in the MeJA-responsiveness
HcPAL	TGACG/CGTCA-motif	TGACG/CGTCA	1133	5	±	cis-acting regulatory element involved in the MeJA-responsiveness
HcPAL	ABRE	TACGGTC	337	7	+	cis-acting element involved in the abscisic acid responsiveness
HcPAL	ABRE	CACGTG	1113	6	-	cis-acting element involved in the abscisic acid responsiveness
HcPAL	ABRE	ACGTG	1131	5	-	cis-acting element involved in the abscisic acid responsiveness
HcPAL	ABRE	CACGTG	1138	6	-	cis-acting element involved in the abscisic acid responsiveness
HcPAL	ABRE	TACGGTC	1779	7	-	cis-acting element involved in the abscisic acid responsiveness
HcPAL	TCA-element	CCATCTTTTT	789	9	-	cis-acting element involved in salicylic acid responsiveness
HcPAL	TCA-element	CCATCTTTTT	1034	9	+	cis-acting element involved in salicylic acid responsiveness
HcPAL	ERE	ATTTTAAA	563	8	-	cis-acting element involved in ethylene responsiveness
HcPAL	ERE	ATTTTAAA	598	8	+	cis-acting element involved in ethylene responsiveness
HcPAL	ERE	ATTTTAAA	690	8	+	cis-acting element involved in ethylene responsiveness
HcPAL	ERE	ATTTTAAA	904	8	+	cis-acting element involved in ethylene responsiveness
HcCNL	TGACG/CGTCA-motif	TGACG/CGTCA	142	5	±	cis-acting regulatory element involved in the MeJA-responsiveness
HcCNL	TGACG/CGTCA-motif	TGACG/CGTCA	259	5	±	cis-acting regulatory element involved in the MeJA-responsiveness
HcCNL	TGACG/CGTCA-motif	TGACG/CGTCA	289	5	±	cis-acting regulatory element involved in the MeJA-responsiveness
HcCNL	TGACG/CGTCA-motif	TGACG/CGTCA	1681	5	±	cis-acting regulatory element involved in the MeJA-responsiveness
HcCNL	ABRE	ACGTG	1837	5	-	cis-acting element involved in the abscisic acid responsiveness
HcCNL	TGA-element	AACGAC	1400	6	+	auxin-responsive element
HcCNL	TGA-element	AACGAC	1670	6	+	auxin-responsive element
HcCHD1	TGACG/CGTCA-motif	TGACG/CGTCA	574	5	±	cis-acting regulatory element involved in the MeJA-responsiveness
HcCHD1	TGACG/CGTCA-motif	TGACG/CGTCA	1421	5	±	cis-acting regulatory element involved in the MeJA-responsiveness
HcCHD1	TGACG/CGTCA-motif	TGACG/CGTCA	1662	5	±	cis-acting regulatory element involved in the MeJA-responsiveness
HcCHD1	TGACG/CGTCA-motif	TGACG/CGTCA	1830	5	±	cis-acting regulatory element involved in the MeJA-responsiveness
HcCHD1	ABRE	ACGTG	1410	5	-	cis-acting element involved in the abscisic acid responsiveness
HcCHD1	ABRE	ACGTG	1450	5	-	cis-acting element involved in the abscisic acid responsiveness
HcCHD1	ABRE	ACGTG	1521	5	+	cis-acting element involved in the abscisic acid responsiveness
HcCHD1	ABRE	ACGTG	1750	5	-	cis-acting element involved in the abscisic acid responsiveness
HcCHD1	TGA-element	AACGAC	676	6	+	auxin-responsive element
HcCHD1	ERE	ATTTCATA	1244	8	+	cis-acting element involved in ethylene responsiveness
HcKAT1	TGACG/CGTCA-motif	TGACG/CGTCA	1189	5	±	cis-acting regulatory element involved in the MeJA-responsiveness
HcKAT1	TGACG/CGTCA-motif	TGACG/CGTCA	1624	5	±	cis-acting regulatory element involved in the MeJA-responsiveness
HcKAT1	TGACG/CGTCA-motif	TGACG/CGTCA	1633	5	±	cis-acting regulatory element involved in the MeJA-responsiveness
HcKAT1	ABRE	TACGGTC	848	7	-	cis-acting element involved in the abscisic acid responsiveness
HcKAT1	ABRE	CACGTG	1025	6	-	cis-acting element involved in the abscisic acid responsiveness
HcKAT1	TGA-element	AACGAC	298	6	+	auxin-responsive element
HcKAT1	P-box	CCTTTTG	1217	7	+	gibberellin-responsive element
HcKAT1	P-box	CCTTTTG	1299	7	+	gibberellin-responsive element
HcTE1	ABRE	AACCCGG	1041	7	-	cis-acting element involved in the abscisic acid responsiveness
HcTE1	ABRE	ACGTG	1783	5	-	cis-acting element involved in the abscisic acid responsiveness
HcTE1	ABRE	ACGTG	1802	5	+	cis-acting element involved in the abscisic acid responsiveness
HcTE1	TGA-element	AACGAC	1470	6	-	auxin-responsive element
HcTE1	GARE-motif	TCTGTTG	353	7	+	gibberellin-responsive element
HcBSMT1	TGACG/CGTCA-motif	TGACG/CGTCA	701	5	±	cis-acting regulatory element involved in the MeJA-responsiveness
HcBSMT1	TGACG/CGTCA-motif	TGACG/CGTCA	798	5	±	cis-acting regulatory element involved in the MeJA-responsiveness
HcBSMT1	TGACG/CGTCA-motif	TGACG/CGTCA	1199	5	±	cis-acting regulatory element involved in the MeJA-responsiveness
HcBSMT1	TGACG/CGTCA-motif	TGACG/CGTCA	1322	5	±	cis-acting regulatory element involved in the MeJA-responsiveness
HcBSMT1	ABRE	CACGTG	759	6	+	cis-acting element involved in the abscisic acid responsiveness
HcBSMT1	TGA-element	AACGAC	954	6	+	auxin-responsive element
HcBSMT2	TGACG/CGTCA-motif	TGACG/CGTCA	1230	5	±	cis-acting regulatory element involved in the MeJA-responsiveness
HcBSMT2	TGACG/CGTCA-motif	TGACG/CGTCA	1309	5	±	cis-acting regulatory element involved in the MeJA-responsiveness
HcBSMT2	TGACG/CGTCA-motif	TGACG/CGTCA	1430	5	±	cis-acting regulatory element involved in the MeJA-responsiveness
HcBSMT2	TGACG/CGTCA-motif	TGACG/CGTCA	1837	5	±	cis-acting regulatory element involved in the MeJA-responsiveness
HcBSMT2	TGA-element	AACGAC	130	6	+	auxin-responsive element
HcBSMT2	TGA-box	TGACGTAA	1430	8	+	auxin-responsive element
HcBSMT2	GARE-motif	TCTGTTG	234	7	+	gibberellin-responsive element
HcBSMT2	P-box	CCTTTTG	420	7	+	gibberellin-responsive element
HcBSMT2	TCA-element	TCAGAAGAGG	1966	9	+	cis-acting element involved in salicylic acid responsiveness
HcBSMT2	ERE	ATTTCATA	1938	8	+	cis-acting element involved in ethylene responsiveness

## Sheet: others
Gene name	Site name	Sequence	Position	Length	Strand	Function
HcPAL	MYB	CAACCA	7	6	-
HcPAL	MYB	CAACCA	156	6	-
HcPAL	MYB	TAACCA	873	6	-
HcPAL	MYB	TAACCA	1100	6	-
HcPAL	MYC	CATGTG	19	6	+
HcPAL	MYC	CATGTG	38	6	-
HcPAL	MYC	CATTTG	187	6	-
HcPAL	MYC	CATTTG	230	6	-
HcPAL	MYC	CATTTG	673	6	+
HcPAL	MYC	CATTTG	1439	6	-
HcPAL	MYC	CATTTG	1650	6	-
HcPAL	W box	TTGACC	407	6	+
HcPAL	WRE3	CCACCT	400	6	-
HcPAL	WUN-motif	CCATTTCAA	1644	9	+
HcPAL	AC-I	(T/C)C(T/C)(C/T)ACC(T/C)ACC	8	9	-
HcPAL	AC-I	(T/C)C(T/C)(C/T)ACC(T/C)ACC	1498	9	+
HcPAL	AC-I	(T/C)C(T/C)(C/T)ACC(T/C)ACC	1525	9	-
HcPAL	as-1	TGACG	343	5	-
HcPAL	as-1	TGACG	1133	5	-
HcPAL	E2Fb	TTTGCCGC	1042	8	+
HcPAL	STRE	AGGGG	173	5	-
HcPAL	STRE	AGGGG	1012	5	+
HcPAL	STRE	AGGGG	1465	5	-
HcPAL	STRE	AGGGG	1844	5	-
HcPAL	STRE	AGGGG	1893	5	-
HcCNL	MYB	TAACCA	812	6	-
HcCNL	MYB	CAACTG	1687	6	+
HcCNL	MYB	CAACTG	1785	6	-
HcCNL	MYB	CCGTTG	1620	6	-
HcCNL	MYB	CCGTTG	1930	6	+
HcCNL	W box	TTGACC	1552	6	+
HcCNL	W box	TTGACC	1564	6	-
HcCNL	W box	TTGACC	1822	6	-
HcCNL	MYC	CAATTG	24	6	+
HcCNL	MYC	CATGTG	569	6	+
HcCNL	MYC	CAATTG	705	6	+
HcCNL	MYC	CATTTG	975	6	+
HcCNL	MYC	CATTTG	1897	6	+
HcCNL	circadian	CAAAGATATC	1212	9	+	cis-acting regulatory element involved in circadian control
HcCNL	TCA	TCATCTTCAT	556	9	-
HcCNL	as-1	TGACG	142	5	+
HcCNL	as-1	TGACG	259	5	+
HcCNL	as-1	TGACG	289	5	-
HcCNL	as-1	TGACG	1681	5	+
HcCNL	STRE	AGGGG	826	5	-
HcCNL	STRE	AGGGG	1904	5	-
HcCNL	STRE	AGGGG	1970	5	-
HcCHD1	MYB	CAACCA	250	6	+
HcCHD1	MYB	CAACCA	310	6	+
HcCHD1	MYB	CAACAG	1385	6	+
HcCHD1	MYB	TAACCA	1548	6	+
HcCHD1	MYB	AACCTAA	1742	7	+
HcCHD1	MYB	TAACCA	1746	6	+
HcCHD1	MYC	CATTTG	161	6	-
HcCHD1	MYC	CATTTG	765	6	-
HcCHD1	MYC	CATTTG	899	6	+
HcCHD1	MYC	CATGTG	1680	6	-
HcCHD1	MYC	CATGTG	1682	6	+
HcCHD1	W box	TTGACC	325	6	-
HcCHD1	W box	TTGACC	651	6	-
HcCHD1	circadian	CAAAGATATC	1933	9	-	cis-acting regulatory element involved in circadian control
HcCHD1	GCN4_motif	TGAGTCA	234	7	-	cis-regulatory element involved in endosperm expression
HcCHD1	TC-rich repeats	ATTCTCTAAC	80	9	-	cis-acting element involved in defense and stress responsiveness
HcCHD1	TC-rich repeats	ATTCTCTAAC	171	9	+	cis-acting element involved in defense and stress responsiveness
HcCHD1	TC-rich repeats	ATTCTCTAAC	187	9	+	cis-acting element involved in defense and stress responsiveness
HcCHD1	as-1	TGACG	574	5	+
HcCHD1	as-1	TGACG	1421	5	+
HcCHD1	as-1	TGACG	1662	5	-
HcCHD1	as-1	TGACG	1830	5	+
HcCHD1	TCA	TCATCTTCAT	253	9	+
HcKAT1	MYB	TAACCA	563	6	-
HcKAT1	MYB	CAACCA	1049	6	+
HcKAT1	MYB	CAACAG	1629	6	-
HcKAT1	MYB	TAACCA	1787	6	-
HcKAT1	MYB	CCGTTG	437	6	-
HcKAT1	MYB	CCGTTG	1780	6	-
HcKAT1	MYB	TAACTG	1240	6	+
HcKAT1	MYB	TAACTG	1322	6	+
HcKAT1	MYB	TAACTG	1536	6	+
HcKAT1	MYC	CAATTG	199	6	+
HcKAT1	MYC	CAATTG	1225	6	-
HcKAT1	MYC	CATTTG	1609	6	+
HcKAT1	MYC	TCTCTTA	1416	7	+
HcKAT1	CAT-box	GCCACT	547	6	-	cis-acting regulatory element related to meristem expression
HcKAT1	O2-site	GATGACATGG	70	9	+	cis-acting regulatory element involved in zein metabolism regulation
HcKAT1	GC-motif	CCCCCG	1192	6	-	enhancer-like element involved in anoxic specific inducibility
HcKAT1	LTR	CCGAAA	292	6	-	cis-acting element involved in low-temperature responsiveness
HcKAT1	WRE3	CCACCT	1709	6	+
HcKAT1	as-1	TGACG	1189	5	+
HcKAT1	as-1	TGACG	1624	5	-
HcKAT1	as-1	TGACG	1633	5	+
HcKAT1	STRE	AGGGG	463	5	+
HcKAT1	STRE	AGGGG	582	5	+
HcKAT1	STRE	AGGGG	682	5	-
HcKAT1	STRE	AGGGG	1667	5	-
HcKAT1	STRE	AGGGG	1959	5	+
HcTE1	MYB	CAACCA	23	6	+
HcTE1	MYB	CAACAG	354	6	-
HcTE1	MYB	CAACCA	358	6	-
HcTE1	MYB	TAACCA	733	6	-
HcTE1	MYB	TAACCA	862	6	-
HcTE1	MYB	TAACCA	1487	6	-
HcTE1	MYB	CAACAG	1871	6	-
HcTE1	MYB	TAACTG	821	6	-
HcTE1	MYB	TAACTG	1026	6	-
HcTE1	MYB	CAACTG	1291	6	-
HcTE1	MYC	CATTTG	78	6	-
HcTE1	MYC	CATTTG	911	6	-
HcTE1	MYC	CATTTG	993	6	-
HcTE1	MYC	CATTTG	1013	6	-
HcTE1	MYC	CATTTG	1637	6	+
HcTE1	MYC	CATTTG	1891	6	+
HcTE1	MYC	TCTCTTA	1592	7	-
HcTE1	ARE	AAACCA	427	6	+	cis-acting regulatory element essential for the anaerobic induction
HcTE1	AT-rich element	ATAGAAATCAA	1005	10	+	binding site of AT-rich DNA binding protein (ATBP-1)
HcTE1	W box	TTGACC	1354	6	-
HcTE1	W box	TTGACC	1840	6	+
HcTE1	ABRE3a	TACGTG	1801	6	+
HcTE1	TGACG-motif	TGACG	1389	5	+	cis-acting regulatory element involved in the MeJA-responsiveness
HcTE1	ABRE4	CACGTA	1801	6	-
HcTE1	TC-rich repeats	ATTCTCTAAC	1028	9	-	cis-acting element involved in defense and stress responsiveness
HcTE1	LTR	CCGAAA	510	6	-	cis-acting element involved in low-temperature responsiveness
HcTE1	O2-site	GATGA(C/T)(A/G)TG(A/G)	936	8	-	cis-acting regulatory element involved in zein metabolism regulation
HcTE1	3-AF3 binding site	CACTATCTAAC	754	10	-	part of a conserved DNA module array (CMA3)
HcTE1	JERE	AGACCGCC	13	8	-
HcTE1	STRE	AGGGG	1417	5	+
HcTE1	as-1	TGACG	1389	5	+
HcTE1	TCA	TCATCTTCAT	1477	9	+
HcBSMT1	MYB	CAACTG	672	6	-
HcBSMT1	MYB	CAACTG	915	6	-
HcBSMT1	MYB	CAACCA	498	6	-
HcBSMT1	MYB	TAACCA	1174	6	+
HcBSMT1	MYB	TAACCA	1986	6	+
HcBSMT1	MYC	CATGTG	1408	6	-
HcBSMT1	ARE	AAACCA	592	6	-	cis-acting regulatory element essential for the anaerobic induction
HcBSMT1	ARE	AAACCA	1545	6	-	cis-acting regulatory element essential for the anaerobic induction
HcBSMT1	WRE3	CCACCT	1091	6	-
HcBSMT1	LTR	CCGAAA	252	6	+	cis-acting element involved in low-temperature responsiveness
HcBSMT1	LTR	CCGAAA	504	6	-	cis-acting element involved in low-temperature responsiveness
HcBSMT1	as-1	TGACG	701	5	-
HcBSMT1	as-1	TGACG	798	5	+
HcBSMT1	as-1	TGACG	1199	5	-
HcBSMT1	as-1	TGACG	1322	5	+
HcBSMT1	box S	AGCCACC	1092	7	-
HcBSMT1	STRE	AGGGG	95	5	+
HcBSMT1	STRE	AGGGG	930	5	+
HcBSMT1	STRE	AGGGG	986	5	+
HcBSMT1	STRE	AGGGG	1034	5	+
HcBSMT1	STRE	AGGGG	1069	5	+
HcBSMT1	STRE	AGGGG	1113	5	+
HcBSMT1	STRE	AGGGG	1871	5	-
HcBSMT2	MYB	CAACAG	235	6	-
HcBSMT2	MYB	TAACCA	239	6	-
HcBSMT2	MYB	TAACCA	495	6	+
HcBSMT2	MYB	CAACCA	773	6	-
HcBSMT2	MYB	CAACCA	974	6	-
HcBSMT2	MYB	CAACAG	1124	6	-
HcBSMT2	MYB	TAACTG	1192	6	-
HcBSMT2	MYC	CATTTG	75	6	+
HcBSMT2	MYC	CATGTG	84	6	-
HcBSMT2	MYC	CATGTG	200	6	+
HcBSMT2	MYC	CATGTG	840	6	-
HcBSMT2	MYC	CATGTG	842	6	+
HcBSMT2	MYC	CATGTG	873	6	-
HcBSMT2	MYC	CAATTG	912	6	+
HcBSMT2	MYC	CATGTG	1233	6	-
HcBSMT2	MYC	CATGTG	1780	6	-
HcBSMT2	MYC	CATTTG	1873	6	-
HcBSMT2	W box	TTGACC	277	6	-
HcBSMT2	ABRE	CACGTG	926	6	+	cis-acting element involved in the abscisic acid responsiveness
HcBSMT2	ABRE	ACGTG	1311	5	+	cis-acting element involved in the abscisic acid responsiveness
HcBSMT2	ABRE	ACGTG	1839	5	+	cis-acting element involved in the abscisic acid responsiveness
HcBSMT2	TC-rich repeats	GTTTTCTTAC	584	9	-	cis-acting element involved in defense and stress responsiveness
HcBSMT2	TC-rich repeats	GTTTTCTTAC	878	9	+	cis-acting element involved in defense and stress responsiveness
HcBSMT2	GCN4_motif	TGAGTCA	1750	7	+	cis-regulatory element involved in endosperm expression
HcBSMT2	RY-element	CATGCATG	1235	8	-	cis-acting regulatory element involved in seed-specific regulation
HcBSMT2	O2-site	GATGACATGG	1321	9	+	cis-acting regulatory element involved in zein metabolism regulation
HcBSMT2	O2-site	GATGACATGG	1848	9	+	cis-acting regulatory element involved in zein metabolism regulation
HcBSMT2	GC-motif	CCCCCG	394	6	-	enhancer-like element involved in anoxic specific inducibility
HcBSMT2	STRE	AGGGG	274	5	+
HcBSMT2	STRE	AGGGG	310	5	-
HcBSMT2	STRE	AGGGG	1863	5	-
HcBSMT2	as-1	TGACG	1230	5	-
HcBSMT2	as-1	TGACG	1309	5	+
HcBSMT2	as-1	TGACG	1430	5	+
HcBSMT2	as-1	TGACG	1837	5	+
